# Supplementary material for: Application of machine learning techniques for creating urban microbial fingerprints
Source: Biol Direct. 2019 Aug 16;14:13. doi: 10.1186/s13062-019-0245-x (PMC6697990; doi:10.1186/s13062-019-0245-x)
Supplement: Supplementary file 4 — Table S1. CAMDA Challenge mystery samples. The complete list of all samples included in the CAMDA challenge, which challenge they were released with, and their city of origin. (XLSX 10 kb) [file 13062_2019_245_MOESM4_ESM.xlsx]

## Sheet: CAMDA2018_MetaSUB
Sample	Challenge	Description	City
CAMDA18_MetaSUB_C1_1	Challenge 1	City previously featured in 311 MetaSUB dataset	Santiago
CAMDA18_MetaSUB_C1_10	Challenge 1	City previously featured in 311 MetaSUB dataset	Porto
CAMDA18_MetaSUB_C1_11	Challenge 1	City previously featured in 311 MetaSUB dataset	Santiago
CAMDA18_MetaSUB_C1_12	Challenge 1	City previously featured in 311 MetaSUB dataset	Ofa
CAMDA18_MetaSUB_C1_13	Challenge 1	City previously featured in 311 MetaSUB dataset	Porto
CAMDA18_MetaSUB_C1_14	Challenge 1	City previously featured in 311 MetaSUB dataset	Santiago
CAMDA18_MetaSUB_C1_15	Challenge 1	City previously featured in 311 MetaSUB dataset	NY
CAMDA18_MetaSUB_C1_16	Challenge 1	City previously featured in 311 MetaSUB dataset	NY
CAMDA18_MetaSUB_C1_17	Challenge 1	City previously featured in 311 MetaSUB dataset	Porto
CAMDA18_MetaSUB_C1_18	Challenge 1	City previously featured in 311 MetaSUB dataset	NY
CAMDA18_MetaSUB_C1_19	Challenge 1	City previously featured in 311 MetaSUB dataset	NY
CAMDA18_MetaSUB_C1_2	Challenge 1	City previously featured in 311 MetaSUB dataset	Santiago
CAMDA18_MetaSUB_C1_20	Challenge 1	City previously featured in 311 MetaSUB dataset	Ofa
CAMDA18_MetaSUB_C1_21	Challenge 1	City previously featured in 311 MetaSUB dataset	NY
CAMDA18_MetaSUB_C1_22	Challenge 1	City previously featured in 311 MetaSUB dataset	Porto
CAMDA18_MetaSUB_C1_23	Challenge 1	City previously featured in 311 MetaSUB dataset	NY
CAMDA18_MetaSUB_C1_24	Challenge 1	City previously featured in 311 MetaSUB dataset	NY
CAMDA18_MetaSUB_C1_25	Challenge 1	City previously featured in 311 MetaSUB dataset	NY
CAMDA18_MetaSUB_C1_26	Challenge 1	City previously featured in 311 MetaSUB dataset	Porto
CAMDA18_MetaSUB_C1_27	Challenge 1	City previously featured in 311 MetaSUB dataset	Porto
CAMDA18_MetaSUB_C1_28	Challenge 1	City previously featured in 311 MetaSUB dataset	Ofa
CAMDA18_MetaSUB_C1_29	Challenge 1	City previously featured in 311 MetaSUB dataset	NY
CAMDA18_MetaSUB_C1_3	Challenge 1	City previously featured in 311 MetaSUB dataset	Ofa
CAMDA18_MetaSUB_C1_30	Challenge 1	City previously featured in 311 MetaSUB dataset	Porto
CAMDA18_MetaSUB_C1_4	Challenge 1	City previously featured in 311 MetaSUB dataset	Porto
CAMDA18_MetaSUB_C1_5	Challenge 1	City previously featured in 311 MetaSUB dataset	Ofa
CAMDA18_MetaSUB_C1_6	Challenge 1	City previously featured in 311 MetaSUB dataset	Porto
CAMDA18_MetaSUB_C1_7	Challenge 1	City previously featured in 311 MetaSUB dataset	Santiago
CAMDA18_MetaSUB_C1_8	Challenge 1	City previously featured in 311 MetaSUB dataset	Porto
CAMDA18_MetaSUB_C1_9	Challenge 1	City previously featured in 311 MetaSUB dataset	NY
CAMDA18_MetaSUB_C2_C1_1	Challenge 2	City 1 - Not previously featured	Ilorin
CAMDA18_MetaSUB_C2_C1_10	Challenge 2	City 1 - Not previously featured	Ilorin
CAMDA18_MetaSUB_C2_C1_11	Challenge 2	City 1 - Not previously featured	Ilorin
CAMDA18_MetaSUB_C2_C1_12	Challenge 2	City 1 - Not previously featured	Ilorin
CAMDA18_MetaSUB_C2_C1_2	Challenge 2	City 1 - Not previously featured	Ilorin
CAMDA18_MetaSUB_C2_C1_3	Challenge 2	City 1 - Not previously featured	Ilorin
CAMDA18_MetaSUB_C2_C1_4	Challenge 2	City 1 - Not previously featured	Ilorin
CAMDA18_MetaSUB_C2_C1_5	Challenge 2	City 1 - Not previously featured	Ilorin
CAMDA18_MetaSUB_C2_C1_6	Challenge 2	City 1 - Not previously featured	Ilorin
CAMDA18_MetaSUB_C2_C1_7	Challenge 2	City 1 - Not previously featured	Ilorin
CAMDA18_MetaSUB_C2_C1_8	Challenge 2	City 1 - Not previously featured	Ilorin
CAMDA18_MetaSUB_C2_C1_9	Challenge 2	City 1 - Not previously featured	Ilorin
CAMDA18_MetaSUB_C2_C2_1	Challenge 2	City 2 - Not previously featured	Lisbon
CAMDA18_MetaSUB_C2_C2_10	Challenge 2	City 2 - Not previously featured	Lisbon
CAMDA18_MetaSUB_C2_C2_11	Challenge 2	City 2 - Not previously featured	Lisbon
CAMDA18_MetaSUB_C2_C2_12	Challenge 2	City 2 - Not previously featured	Lisbon
CAMDA18_MetaSUB_C2_C2_2	Challenge 2	City 2 - Not previously featured	Lisbon
CAMDA18_MetaSUB_C2_C2_3	Challenge 2	City 2 - Not previously featured	Lisbon
CAMDA18_MetaSUB_C2_C2_4	Challenge 2	City 2 - Not previously featured	Lisbon
CAMDA18_MetaSUB_C2_C2_5	Challenge 2	City 2 - Not previously featured	Lisbon
CAMDA18_MetaSUB_C2_C2_6	Challenge 2	City 2 - Not previously featured	Lisbon
CAMDA18_MetaSUB_C2_C2_7	Challenge 2	City 2 - Not previously featured	Lisbon
CAMDA18_MetaSUB_C2_C2_8	Challenge 2	City 2 - Not previously featured	Lisbon
CAMDA18_MetaSUB_C2_C2_9	Challenge 2	City 2 - Not previously featured	Lisbon
CAMDA18_MetaSUB_C2_C3_1	Challenge 2	City 3 - Not previously featured	Boston
CAMDA18_MetaSUB_C2_C3_10	Challenge 2	City 3 - Not previously featured	Boston
CAMDA18_MetaSUB_C2_C3_11	Challenge 2	City 3 - Not previously featured	Boston
CAMDA18_MetaSUB_C2_C3_12	Challenge 2	City 3 - Not previously featured	Boston
CAMDA18_MetaSUB_C2_C3_2	Challenge 2	City 3 - Not previously featured	Boston
CAMDA18_MetaSUB_C2_C3_3	Challenge 2	City 3 - Not previously featured	Boston
CAMDA18_MetaSUB_C2_C3_4	Challenge 2	City 3 - Not previously featured	Boston
CAMDA18_MetaSUB_C2_C3_5	Challenge 2	City 3 - Not previously featured	Boston
CAMDA18_MetaSUB_C2_C3_6	Challenge 2	City 3 - Not previously featured	Boston
CAMDA18_MetaSUB_C2_C3_7	Challenge 2	City 3 - Not previously featured	Boston
CAMDA18_MetaSUB_C2_C3_8	Challenge 2	City 3 - Not previously featured	Boston
CAMDA18_MetaSUB_C2_C3_9	Challenge 2	City 3 - Not previously featured	Boston
CAMDA18_MetaSUB_C3_1	Challenge 3	Mix of samples of unknown origin	Boston
CAMDA18_MetaSUB_C3_10	Challenge 3	Mix of samples of unknown origin	Bogota
CAMDA18_MetaSUB_C3_11	Challenge 3	Mix of samples of unknown origin	Bogota
CAMDA18_MetaSUB_C3_12	Challenge 3	Mix of samples of unknown origin	Lisbon
CAMDA18_MetaSUB_C3_13	Challenge 3	Mix of samples of unknown origin	Boston
CAMDA18_MetaSUB_C3_14	Challenge 3	Mix of samples of unknown origin	Ilorin
CAMDA18_MetaSUB_C3_15	Challenge 3	Mix of samples of unknown origin	Boston
CAMDA18_MetaSUB_C3_16	Challenge 3	Mix of samples of unknown origin	Bogota
CAMDA18_MetaSUB_C3_2	Challenge 3	Mix of samples of unknown origin	Ilorin
CAMDA18_MetaSUB_C3_3	Challenge 3	Mix of samples of unknown origin	Lisbon
CAMDA18_MetaSUB_C3_4	Challenge 3	Mix of samples of unknown origin	Ilorin
CAMDA18_MetaSUB_C3_5	Challenge 3	Mix of samples of unknown origin	Lisbon
CAMDA18_MetaSUB_C3_6	Challenge 3	Mix of samples of unknown origin	Ilorin
CAMDA18_MetaSUB_C3_7	Challenge 3	Mix of samples of unknown origin	Bogota
CAMDA18_MetaSUB_C3_8	Challenge 3	Mix of samples of unknown origin	Bogota
CAMDA18_MetaSUB_C3_9	Challenge 3	Mix of samples of unknown origin	Lisbon
