# Supplementary material for: Application of machine learning techniques for creating urban microbial fingerprints
Source: Biol Direct. 2019 Aug 16;14:13. doi: 10.1186/s13062-019-0245-x (PMC6697990; doi:10.1186/s13062-019-0245-x)
Supplement: Supplementary file 5 — Table S2. Mean relative abundance of the top 100 most abundant count features throughout the 311 samples in the primary dataset. (XLSX 11 kb) [file 13062_2019_245_MOESM5_ESM.xlsx]

## Sheet: Sheet1
Taxa	Mean relative abundance across 311 sample primary dataset
Bacteria	10.8061
Pseudomonas	4.89595
Acinetobacter	2.40397
Gammaproteobacteria	2.38682
Enterobacteriaceae	2.11835
Enterobacterales	2.04005
Stenotrophomonas	1.59294
Actinobacteria	1.49962
Proteobacteria	1.3064
Pseudomonas stutzeri	1.251
Xanthomonadaceae	1.22559
Pseudomonadales	1.15144
Plasmodium ovale wallikeri	1.13348
cellular organisms	0.952957
Pantoea	0.895778
Stenotrophomonas maltophilia	0.845532
Leclercia adecarboxylata	0.681948
Terrabacteria group	0.648166
Stenotrophomonas rhizophila	0.633007
Pseudomonas stutzeri group	0.60117
Chryseobacterium	0.584621
Mycobacterium abscessus	0.581433
Bacillus cereus	0.564037
Brevundimonas	0.545657
Staphylococcus argenteus	0.498955
Streptococcus pneumoniae	0.490776
Sphingomonas	0.481272
Terrisporobacter othiniensis	0.409632
Propionibacteriaceae	0.399424
Kocuria	0.39373
Lysinibacillus	0.390877
Sphingobacterium	0.380234
Pseudescherichia vulneris	0.366531
Corynebacterium	0.355602
methanotrophic bacterial endosymbiont of Bathymodiolus sp.	0.350062
Clostridium sulfidigenes	0.345141
Clostridiales	0.322501
Streptococcus	0.319157
Alphaproteobacteria	0.314175
Campylobacter jejuni subsp. jejuni	0.310028
Chlamydia trachomatis	0.30617
Enterococcus	0.295624
Mycobacterium tuberculosis	0.280793
Ochrobactrum	0.277764
Epicoccum nigrum	0.274394
Bacillaceae	0.255441
Bacilli	0.245473
Acinetobacter baumannii	0.229152
Staphylococcus aureus	0.221913
Paenibacillus	0.206996
Psychrobacter	0.204809
Escherichia coli	0.204088
Campylobacter jejuni	0.203409
Staphylococcus	0.203174
Enterobacter cloacae	0.198009
Rhizobiales	0.192611
Paracoccus	0.188821
Clostridioides difficile	0.185968
Alternaria alternata	0.183553
Pseudomonas xanthomarina	0.181389
Bacillus pseudomycoides	0.179965
Burkholderiales	0.173049
Bacillus	0.167953
Serratia	0.166999
Flavobacteriaceae	0.166641
Massilia	0.165537
Achromobacter	0.159546
Massilia timonae	0.15914
Firmicutes	0.156723
Nocardioides	0.156578
Salmonella enterica subsp. enterica serovar Typhimurium	0.154122
uncultured marine group II/III euryarchaeote KM3_87_G01	0.153558
Salmonella enterica	0.152893
Xanthomonadales	0.152049
Babesia ovata	0.14678
Lactococcus lactis	0.145962
Rhizobium	0.144217
Comamonadaceae	0.144082
Enterobacter	0.140661
Brevundimonas diminuta	0.139586
Pseudomonas balearica	0.139187
Bacillales	0.138175
Hymenobacter	0.137623
Klebsiella aerogenes	0.137502
Bacteroidetes	0.136947
Pseudomonadaceae	0.136895
Mycobacterium abscessus subsp. abscessus	0.134537
Paenibacillus odorifer	0.134136
Atopobium vaginae	0.131905
Pseudomonas stutzeri A1501	0.130965
Pseudomonas aeruginosa	0.130302
Enterobacter cloacae complex	0.127391
Aureobasidium pullulans EXF-150	0.126997
Streptomyces	0.126996
Leuconostoc sp. DORA_2	0.125425
Dermacoccus	0.124166
leotiomyceta	0.124084
Mycobacterium sp. 1100029.7	0.120765
Plasmodium vivax	0.11984
Sedimentibacter sp. B4	0.118827
