# Supplementary material for: Application of machine learning techniques for creating urban microbial fingerprints
Source: Biol Direct. 2019 Aug 16;14:13. doi: 10.1186/s13062-019-0245-x (PMC6697990; doi:10.1186/s13062-019-0245-x)
Supplement: Supplementary file 6 — Table S3. Count matrix of 2463 features which were present in at least 5% of samples with a minimum relative abundance of 0.1% in a single sample. (XLSX 8761 kb) [file 13062_2019_245_MOESM6_ESM.xlsx]

## Sheet: Table S3
	CAMDA18_MetaSUB_cds_AKL.001	CAMDA18_MetaSUB_cds_AKL.002	CAMDA18_MetaSUB_cds_AKL.003	CAMDA18_MetaSUB_cds_AKL.004	CAMDA18_MetaSUB_cds_AKL.005	CAMDA18_MetaSUB_cds_AKL.006	CAMDA18_MetaSUB_cds_AKL.007	CAMDA18_MetaSUB_cds_AKL.008	CAMDA18_MetaSUB_cds_AKL.009	CAMDA18_MetaSUB_cds_AKL.010	CAMDA18_MetaSUB_cds_AKL.011	CAMDA18_MetaSUB_cds_AKL.012	CAMDA18_MetaSUB_cds_AKL.013	CAMDA18_MetaSUB_cds_AKL.014	CAMDA18_MetaSUB_cds_AKL.015	CAMDA18_MetaSUB_cds_HAM.001	CAMDA18_MetaSUB_cds_HAM.002	CAMDA18_MetaSUB_cds_HAM.003	CAMDA18_MetaSUB_cds_HAM.004	CAMDA18_MetaSUB_cds_HAM.005	CAMDA18_MetaSUB_cds_HAM.006	CAMDA18_MetaSUB_cds_HAM.007	CAMDA18_MetaSUB_cds_HAM.008	CAMDA18_MetaSUB_cds_HAM.009	CAMDA18_MetaSUB_cds_HAM.010	CAMDA18_MetaSUB_cds_HAM.011	CAMDA18_MetaSUB_cds_HAM.012	CAMDA18_MetaSUB_cds_HAM.013	CAMDA18_MetaSUB_cds_HAM.014	CAMDA18_MetaSUB_cds_HAM.015	CAMDA18_MetaSUB_cds_HAM.016	CAMDA18_MetaSUB_cds_NYC.001	CAMDA18_MetaSUB_cds_NYC.002	CAMDA18_MetaSUB_cds_NYC.003	CAMDA18_MetaSUB_cds_NYC.004	CAMDA18_MetaSUB_cds_NYC.005	CAMDA18_MetaSUB_cds_NYC.006	CAMDA18_MetaSUB_cds_NYC.007	CAMDA18_MetaSUB_cds_NYC.008	CAMDA18_MetaSUB_cds_NYC.009	CAMDA18_MetaSUB_cds_NYC.010	CAMDA18_MetaSUB_cds_NYC.011	CAMDA18_MetaSUB_cds_NYC.012	CAMDA18_MetaSUB_cds_NYC.013	CAMDA18_MetaSUB_cds_NYC.014	CAMDA18_MetaSUB_cds_NYC.015	CAMDA18_MetaSUB_cds_NYC.016	CAMDA18_MetaSUB_cds_NYC.017	CAMDA18_MetaSUB_cds_NYC.018
Abiotrophia	0	9.78862e-05	9.46196e-05	0	0	2.23351e-05	0.000149517	7.37295e-05	0	0	0	0.00119625	0	0.000100458	2.32481e-05	0	0	0	1.27515e-05	3.73684e-05	0	0	0	0	4.43987e-05	7.28961e-05	0	1.27911e-05	2.09351e-05	0	0	0.00382019	0.0101038	0.00655578	0.00226914	0.0476238	0.00273458	0.00227627	0.0188737	0.00480322	0.0134026	0.000339445	0.0108077	0.00197275	0.00151075	0.000478096	0.00431941	0.0150995	0.00689221
Acanthamoeba castellanii str. Neff	0.000172389	0	0.000236549	6.21401e-05	0	0.000245686	0.00191382	0.00174493	0.000202384	0.000136909	5.37258e-05	0.00300875	2.4296e-05	3.34862e-05	0.000697442	0.000430721	8.56469e-05	0.00015559	0.000357041	7.47368e-05	0.000239709	2.65121e-05	0.00266598	4.15037e-05	2.21994e-05	0.000121494	0.000140165	1.27911e-05	0.000125611	6.46985e-05	0.000526753	0.0526567	0.132642	0.203494	0.0243634	0.0107934	0.016348	0.00153758	0.0132162	0.0142229	0.0117135	0.00112278	0.0087107	0.00364125	0.0263036	0.000882639	0.0111947	0.0125361	0.00458527
Acetobacter malorum	0.000137911	3.26287e-05	0.000118275	6.21401e-05	0	0.00129544	0.00104662	0.000958483	0.000115648	0.000376501	0.000107452	0.0282025	0	0.000770182	0.000162736	0.000387649	0.000342588	9.72436e-05	0.000204024	3.73684e-05	2.39709e-05	0.00030489	0.00189581	4.15037e-05	6.65981e-05	0.00019439	0.00131755	1.27911e-05	0.000272157	2.15662e-05	0.000112876	0.139282	0.0271393	0.00644542	0.115845	0.027254	0.0560588	0.00321195	0.0470691	0.0502603	0.0126184	0.00389709	0.0232579	0.0109728	0.135864	0.00348459	0.0318589	0.0571235	0.0189702
Acetobacteraceae	0.00224106	0.000195772	0.000922541	0.00332449	2.12094e-05	0.00538276	0.000927008	0.000884754	0.00303575	0.00332005	0.00112824	0.0260275	0.00410603	0.00301375	0.0017436	0.000882977	0.000963528	0.000797398	0.00160669	0.0011771	0.00127046	0.00030489	0.00444329	0.0005603	0.000221994	0.00157942	0.00218658	0.00058839	0.000523378	0.000366625	0.00312289	0.0200302	0.0155865	0.0151865	0.0194071	0.0179112	0.00927378	0.00236929	0.0145643	0.0232289	0.0171127	0.00243486	0.00651103	0.0106195	0.0340229	0.00380638	0.0230156	0.0297499	0.00794081
Achromatium sp. WMS1	0	0.000978862	7.09647e-05	0	0	0.000558378	0	2.45765e-05	0	0	5.37258e-05	0.0021025	4.85921e-05	0	2.32481e-05	0	0	0	0	0	0	3.97682e-05	0	4.15037e-05	2.21994e-05	9.71948e-05	0	1.27911e-05	0.00173762	0	0	0.0449131	0.0570592	0.0383855	0.0351417	0.0576305	0.125062	0.00644031	0.0671411	0.0205071	0.0508858	0.00231084	0.0570302	0.00624214	0.013783	0.00214224	0.0247152	0.0367289	0.0189607
Achromobacter	0.00637839	0.0080593	0.0110705	0.0225568	0.00099684	0.297191	0.00965883	0.0090933	0.00318031	0.0155734	0.0895072	0.008555	0.00894094	0.00740044	0.0135071	0.0226128	0.00727999	0.0122332	0.00842873	0.0620689	0.00443461	0.00282354	0.00213278	0.0161242	0.00412908	0.164138	0.0173525	0.0038757	0.00531753	0.0376545	0.0103469	0.0250549	0.0507149	0.0633064	0.034873	0.0642319	0.0268553	0.0199119	0.0332768	0.104096	0.0914959	0.00454334	0.0717826	0.0207777	0.026821	0.00612331	0.0726505	0.0425854	0.028484
Achromobacter arsenitoxydans	0	9.78862e-05	0.000283859	0.000838891	2.12094e-05	0.00940309	0.00107653	0.00098306	0.000115648	0.00109527	0.00233707	3.625e-05	2.4296e-05	0.000904126	0.00190634	0.000753761	0.000749411	0.000797398	0.000280533	0.00713736	0.000719126	9.27925e-05	5.92439e-05	0.00166015	2.21994e-05	0.00459246	0.00145772	0.000306986	0.00230287	0.000992043	0.000263377	0.00103248	0.00321129	0.00368625	0.001254	0.00382318	0.0016348	0.00136795	0.00141726	0.00553704	0.00540932	0.0003525	0.00327018	0.000971654	0.00105546	0.000367766	0.00311816	0.00168396	0.00133459
Achromobacter insolitus	0	0	0	9.32101e-05	0	0.000312692	0	0	0	0	5.37258e-05	0	0	0	0	0	0	1.94487e-05	1.27515e-05	0.000280263	0	0	0	0	0	0.000242987	0	0	0	4.31323e-05	0	0	0.000117486	0.000154513	0.000149285	7.37591e-05	0.000118895	1.64154e-05	8.06569e-05	9.33959e-05	0.000170926	6.52779e-06	8.79869e-05	5.88881e-05	8.27809e-05	9.19416e-06	5.11173e-05	3.74212e-05	1.90656e-05
Achromobacter piechaudii	0.000551645	6.52575e-05	0.000638682	0.000745681	6.36281e-05	0.0146072	0.00475465	0.00439919	0.000693887	0.00147178	0.00411002	0.00047125	0.000461625	0.000267889	0.000371969	0.000861441	0.00278353	0.000505667	0.000573817	0.00321368	0.000335592	0.000185585	0.000177732	0.00236571	0.000488386	0.00733821	0.00126149	3.83732e-05	0.000460573	0.00103518	0.00112876	0.00137665	0.000900728	0.00103745	0.00101514	0.0014383	0.000906571	0.000421328	0.000944838	0.00214811	0.00174948	0.000587501	0.000923862	0.00142313	0.00213161	0.000257437	0.0016102	0.00187106	0.00163011
Achromobacter ruhlandii	0	6.52575e-05	0.00151391	0.00012428	4.24187e-05	0.0025462	0	0	0.000433679	0.000205364	0.000429806	0.0005075	0.000996137	6.69723e-05	4.64961e-05	0	0.000107059	3.88975e-05	0.000140266	0.000186842	0	0.000106049	0.000177732	8.30075e-05	0.000998971	0.00109344	8.40992e-05	1.27911e-05	0.000230287	0.000582286	0.000225751	0.0096021	0.0102605	0.00909422	0.00841969	0.012871	0.02528	0.00181664	0.014115	0.00611076	0.0118341	0.000594029	0.0116289	0.00156054	0.0034561	0.00055165	0.00628743	0.00860688	0.0040419
Achromobacter sp. AR476-2	0	0	0	0	0	0.000268021	0	0	0	0	0.000161177	3.625e-05	0	3.34862e-05	0	0	0	0	8.92604e-05	0.000112105	0	0	0	2.07519e-05	0	0.000437377	5.60662e-05	0	2.09351e-05	2.15662e-05	3.76252e-05	0.000103248	0.000156648	8.82934e-05	0	3.68796e-05	5.94473e-05	9.84924e-05	0.000126747	0.000240161	0.000130708	0	4.39934e-05	6.87028e-05	0.000186257	0	8.94553e-05	9.35531e-05	4.76639e-05
Achromobacter sp. ATCC31444	3.44778e-05	6.52575e-05	0.000212894	0.00205062	0.000190884	0.0156122	0.000897105	0.000516106	0.000433679	0.000889911	0.00408316	0.000435	4.85921e-05	0.000267889	0.000418465	0.00204592	0.000642352	0.000213936	0.0013134	0.00609105	0.000335592	0.000821877	0.000177732	0.000643308	0.000266392	0.00724102	0.000644761	8.95376e-05	0.000167481	0.00178999	0.000677254	0.000722739	0.00074408	0.00086086	0.000447856	0.000995748	0.000624197	0.000372082	0.00076048	0.00156105	0.00114621	0.000104445	0.000967856	0.00064777	0.00122102	9.19416e-05	0.0011757	0.00102908	0.00040991
Achromobacter sp. KAs 3-5	3.44778e-05	0.00391545	0.000402133	0.00046605	6.36281e-05	0.0110782	0.000807394	0.00090933	0.000231296	0.000684547	0.0016655	0.00018125	0	0.00100458	0.000395217	0.00516865	0.00248376	0.00297566	0.00145367	0.00192447	0.00203752	0.0016305	5.92439e-05	0.00180541	0.00230873	0.00432517	0.00185018	2.55822e-05	0.00073273	0.00569347	0.00146738	0.00206497	0.000979053	0.00156721	0.00164214	0.00178251	0.00111464	0.00137342	0.00237362	0.00262843	0.00265439	0.00165806	0.00200903	0.00429883	0.00190396	0.00132396	0.00236418	0.00213301	0.00100094
Achromobacter sp. MFA1 R4	3.44778e-05	0	0.000212894	0.00118066	0.000445396	0.00643251	5.9807e-05	0.000147459	5.78239e-05	0	0.00102079	0.00029	2.4296e-05	3.34862e-05	0	0.00010768	0.000192706	5.83462e-05	6.37574e-05	0.000822105	0.000311621	1.32561e-05	5.92439e-05	4.15037e-05	8.87974e-05	0.00167661	0.000112132	1.27911e-05	0	0.000776382	7.52505e-05	0.000137665	0.000783242	0.00092708	0.000477713	0.000983455	0.000594473	0.000300949	0.000460897	0.00185458	0.00140763	7.83334e-05	0.00123182	0.000372958	0.000538076	5.5165e-05	0.00100957	0.000636161	0.000295516
Achromobacter sp. NFACC18-2	0	0	0	0.000869961	4.24187e-05	0.0113016	0	2.45765e-05	0.000260208	0	0.00110138	3.625e-05	0	0.000368348	4.64961e-05	0.000753761	0.00012847	7.77949e-05	2.5503e-05	0.001065	0	0.000145817	0	0.000394286	0.000754778	0.000996247	0.000140165	0	0.000460573	0.000215662	0.000112876	0.000275329	0.000822404	0.00072842	0.000477713	0.000774471	0.000549887	0.000251703	0.000368717	0.00157439	0.00131714	5.87501e-05	0.00129047	0.000264997	0.000351819	4.59708e-05	0.000932891	0.000542608	0.00034318
Achromobacter sp. Root170	0.000448211	0	0.000615028	3.107e-05	2.12094e-05	0.00151879	8.97105e-05	2.45765e-05	0	0	0.000214903	0.000145	0	0.000368348	0.000348721	0	0	0.000661257	7.65089e-05	0.000261579	2.39709e-05	0	0.000118488	6.22556e-05	4.43987e-05	0.000291585	8.40992e-05	0	0	8.62646e-05	7.52505e-05	0.000172081	0.00074408	0.000640127	0.000388142	0.000676125	0.000267513	0.000175098	0.000207404	0.00100067	0.000995395	7.18056e-05	0.000865204	0.000176664	0.000289733	2.75825e-05	0.000587849	0.000411634	0.000390844
Achromobacter sp. Root565	0.000379256	0.000358916	0.000733302	0.00149136	0.00033935	0.00886704	0.00266141	0.00213816	0.00014456	0.00123218	0.00298178	0.00061625	0.00024296	0.00127247	0.00185985	0.000689153	0.000513882	0.000466769	0.000331539	0.00334447	0.000191767	0.000318146	0.000888659	0.00109985	0.000488386	0.00546721	0.000476562	0.000383732	0.000565249	0.00254481	0.000602004	0.00265004	0.00908561	0.0121183	0.00438899	0.0102894	0.00401269	0.00354572	0.00462049	0.0181855	0.0155543	0.000267639	0.0142832	0.00249293	0.00161423	0.00044132	0.00923945	0.00417247	0.00591033
Achromobacter sp. Root83	0.000344778	3.26287e-05	0.000260204	0.00102531	2.12094e-05	0.016863	0.000747587	0.000614412	0.000115648	0.000821456	0.00507709	0.0006525	0.00024296	0.000703209	2.32481e-05	0.000796833	0.00445364	0.000272282	0.000318787	0.0183105	0.000647213	0.000185585	0.000118488	0.00151489	0.000110997	0.00891763	0.000784926	3.83732e-05	0.000314027	0.00170373	0.000263377	0.000860403	0.0011357	0.00176587	0.00140328	0.00201608	0.000906571	0.00054718	0.00131356	0.00308206	0.00259406	0.000215417	0.00234632	0.000755731	0.00175909	0.000285019	0.0025942	0.00188977	0.000743558
Achromobacter sp. RTa	0.000241345	0.000424173	0.000378478	0.00164671	0	0.0139594	0	2.45765e-05	0.00014456	0.000102682	0.00384139	0.000145	2.4296e-05	0.000234403	4.64961e-05	0.000473793	0.000770822	5.83462e-05	0.000306036	0.00170026	9.58834e-05	0.000265121	0.000118488	0.000581052	0	0.00816437	0.000532629	0	0.000209351	0.00129397	0.000263377	0.000550658	0.000861566	0.000684274	0.00107485	0.00103263	0.000520164	0.000344723	0.000806569	0.00156105	0.00141768	0.000104445	0.000923862	0.000500549	0.00113824	0.000266631	0.00109902	0.00117877	0.000314582
Achromobacter spanius	0	3.26287e-05	0.00113544	0.00208169	4.24187e-05	0.0251717	0.00158488	0.00154832	0.000780623	0.00123218	0.00642023	0.00025375	0.000170072	0.000200917	0.000418465	0.000559937	0.000749411	0.00015559	0.00229527	0.00282131	0.000479417	0.000344658	0.000118488	0.000726315	0.000399589	0.0119793	0.00145772	0.000767465	0.000837406	0.00209192	0.000602004	0.00134223	0.0011357	0.00119196	0.00161228	0.00165958	0.000713367	0.00206834	0.00137117	0.00520348	0.00214161	0.000163195	0.00133447	0.000834249	0.00298011	0.000404543	0.00217249	0.00291886	0.000724492
Achromobacter xylosoxidans	0.00220658	0.00561214	0.000922541	0.00546832	0.000212094	0.0234072	0.00125595	0.00103221	0.000231296	0.0021221	0.0061516	0.0021025	0.000607401	0.00107156	0.000650946	0.00206746	0.00211976	0.00118637	0.00135166	0.00766052	0.00151016	0.000782108	0.000236976	0.00273925	0.000266392	0.0135344	0.00325184	0.00391407	0.00148639	0.00332119	0.00135451	0.00347603	0.00505191	0.00494443	0.00420984	0.00556882	0.00329932	0.00187135	0.00418264	0.0097532	0.00776207	0.000763751	0.00677499	0.00255182	0.00507033	0.000827475	0.0071692	0.00583771	0.00260245
Acidaminobacter hydrogenoformans	0.000172389	0	0.000118275	0	0	0	2.99035e-05	2.45765e-05	2.89119e-05	0	0	0	0	0.000133945	0	0.000301505	4.28235e-05	0.000213936	6.37574e-05	0.000242895	2.39709e-05	1.32561e-05	0	0	2.21994e-05	0	8.40992e-05	1.27911e-05	8.37406e-05	0	0	0.0372727	0.0621111	0.145265	0.000686712	0.000381089	0.000133756	0.00590407	0.00038024	0.000453637	0.000412234	4.56945e-05	0.000381276	0.000196294	0.000517381	7.35533e-05	0.000587849	0.000523897	0.000142992
Acidiplasma cupricumulans	0.000103433	0.00110938	4.73098e-05	0.00018642	8.48374e-05	2.23351e-05	5.9807e-05	2.45765e-05	2.89119e-05	3.42273e-05	2.68629e-05	0.00351625	7.28881e-05	3.34862e-05	4.64961e-05	2.1536e-05	4.28235e-05	0	0	0	0	1.32561e-05	0.000118488	6.22556e-05	0	7.28961e-05	0	0	0.00355897	2.15662e-05	3.76252e-05	0.0981548	0.120228	0.082466	0.0666111	0.119232	0.273472	0.0123772	0.147522	0.0420682	0.104607	0.00472612	0.107124	0.013878	0.0279592	0.00432126	0.0498521	0.0684434	0.0383409
Acidipropionibacterium	0	0.000685203	2.36549e-05	3.107e-05	2.12094e-05	4.46702e-05	2.99035e-05	0	0	0.000102682	0	0.00018125	0	3.34862e-05	0	0	2.14117e-05	1.94487e-05	1.27515e-05	1.86842e-05	0	0.000212097	0	0	0	0	2.80331e-05	0	2.09351e-05	0	3.76252e-05	0.00230588	0.000704918	0.00128025	0.00274685	0.00208984	0.00252651	0.000164154	0.00206251	0.00262843	0.00204106	0.000163195	0.000923862	0.000608511	0.00318706	0.00011033	0.00437053	0.00245109	0.00112487
Acidipropionibacterium acidipropionici	0	3.26287e-05	2.36549e-05	0.00027963	0	0	5.9807e-05	2.45765e-05	0	0.000342273	0	0.00203	0.000388736	0.000200917	4.64961e-05	4.30721e-05	4.28235e-05	0	1.27515e-05	0	0	0.000331402	5.92439e-05	2.07519e-05	0	2.42987e-05	2.80331e-05	1.27911e-05	0	4.31323e-05	3.76252e-05	0.00784688	0.00520856	0.00531968	0.0107187	0.00752343	0.00960074	0.00091379	0.0145528	0.0118079	0.0100746	0.000822501	0.00492726	0.00265978	0.0141141	0.000937804	0.0176866	0.0109457	0.00422303
Acidipropionibacterium jensenii	3.44778e-05	6.52575e-05	0	0	0	0	0	0	2.89119e-05	0.000136909	2.68629e-05	0.00174	2.4296e-05	0.000267889	0	0	0	0	1.27515e-05	1.86842e-05	0	0	0.000118488	0	2.21994e-05	2.42987e-05	0	1.27911e-05	0	0	0	0.0042676	0.00254554	0.00377454	0.00632969	0.00731445	0.00647975	0.000432272	0.00489703	0.00956641	0.00432343	0.000626667	0.00195038	0.00115813	0.00660178	0.000422931	0.0120637	0.00531381	0.00303143
Acidipropionibacterium thoenii	0	0	2.36549e-05	0	2.12094e-05	0	0	0	0	6.84547e-05	0	0.00112375	0	0.000100458	0.000162736	2.1536e-05	0	0	2.5503e-05	1.86842e-05	0	1.32561e-05	0.000118488	0	0	0	2.80331e-05	0	0	0	0	0.00557541	0.00250637	0.00359796	0.00928554	0.00464683	0.00775787	0.000410385	0.00459745	0.00516346	0.00604275	0.000783334	0.00261028	0.00143294	0.00983023	0.000413737	0.0111819	0.00832622	0.00282171
Acidobacteria bacterium 13_1_20CM_3_53_8	0	0.000130515	2.36549e-05	6.21401e-05	2.12094e-05	0.000290357	0.000119614	7.37295e-05	2.89119e-05	3.42273e-05	8.05887e-05	0.00663375	2.4296e-05	0.000301375	6.97442e-05	0.000366113	0.000321176	0.000447321	0.000561065	0.000784736	0.000383534	6.62804e-05	0.00231051	2.07519e-05	2.21994e-05	9.71948e-05	0.000420496	1.27911e-05	8.37406e-05	6.46985e-05	0.000413878	0.0196516	0.0106521	0.00461333	0.0240648	0.0363264	0.00744577	0.00141172	0.0162697	0.0249901	0.0210139	0.00182778	0.00608576	0.0115323	0.0361959	0.00292374	0.0225172	0.0235567	0.00413723
Acidobacteria bacterium OLB17	6.89556e-05	6.52575e-05	9.46196e-05	0.00021749	2.12094e-05	6.70054e-05	0.000119614	7.37295e-05	2.89119e-05	0.000376501	0	0.00975125	2.4296e-05	0.00087064	9.29923e-05	0.000603009	0.000385411	0.000875193	0.00043355	0.0018871	0.000671184	0	0.00284371	6.22556e-05	0.000110997	7.28961e-05	0.000252298	0.000217448	8.37406e-05	0.000194095	0.000301002	0.0339687	0.0178579	0.0109925	0.0532351	0.0512011	0.0157089	0.00275779	0.0320208	0.0679655	0.054988	0.0035707	0.0122302	0.0216708	0.0889688	0.00642672	0.0520374	0.0493212	0.00839839
Acidomyces richmondensis	0.000482689	0.000228401	4.73098e-05	0.00018642	0.000127256	4.46702e-05	0.0283784	0.011895	0.0254425	0.00527101	0.000886476	0.313562	0.000194368	0.000267889	0.00158087	0.00105527	0.000149882	7.77949e-05	0.000153018	0.000411052	0.00055133	0.00107374	0.692739	0.000269774	0.000199794	0.0019439	0.00221461	0.00110003	0.00215632	0.00191939	0.163218	0.011908	0.0111612	0.0116547	0.0141224	0.00592532	0.0047112	0.000519821	0.00954056	0.010407	0.00495687	0.000705001	0.00494193	0.0062814	0.0131622	0.00102055	0.00860049	0.012218	0.00172543
Acidomyces richmondensis BFW	0.000827467	0	2.36549e-05	0	2.12094e-05	0	0.00313987	0.000712718	0.00182145	0.00051341	8.05887e-05	0.0577462	0.000145776	0.000133945	0.000232481	6.46081e-05	4.28235e-05	0	2.5503e-05	0.00022421	4.79417e-05	2.65121e-05	0.0777873	0	0	0.000170091	0.000392463	0.000166284	8.37406e-05	8.62646e-05	0.0211078	0.00130781	0.000900728	0.000507687	0.00167199	0.00105721	0.00104033	6.01898e-05	0.00137117	0.00188126	0.00130708	0.000110972	0.000689231	0.000785175	0.00177979	0.000137912	0.00144406	0.00162782	0.000324115
Acidovorax	0.000241345	0.000358916	0.000827922	0.00413231	0.000233303	0.0190072	0.00732635	0.00729922	0.00222622	0.00266973	0.00322355	0.008555	0.00174931	0.0050899	0.00388243	0.0146014	0.00312611	0.0190014	0.0073321	0.0158442	0.00309224	0.00140514	0.00142185	0.00323729	0.000577183	0.00600178	0.00580285	0.00108724	0.00251222	0.000992043	0.00583191	0.0405422	0.021265	0.0225148	0.0683726	0.0414526	0.0286239	0.00402177	0.0595133	0.128379	0.0606386	0.00605126	0.0234778	0.0265782	0.155732	0.0106836	0.0714492	0.079595	0.0172925
Acidovorax delafieldii	3.44778e-05	0	0.000780612	0.00170885	0	0.00252387	0.000299035	0.000221188	0.000115648	0.000924138	0.00018804	0.0010875	2.4296e-05	0.000200917	4.64961e-05	0.000796833	0.000256941	0.00116692	0.000586568	0.0011771	0.000791038	0.000450706	0.000414707	0.000809323	0.000799177	0.000461675	0.000420496	0	6.28054e-05	0	0.000526753	0.00278771	0.00160565	0.00134647	0.00385156	0.00211443	0.00170911	0.000279062	0.00386001	0.00593731	0.0038006	0.000404723	0.0013638	0.00135443	0.00687081	0.000634397	0.00452388	0.00366728	0.000981877
Acidovorax sp. 56	3.44778e-05	6.52575e-05	0	0.00295165	0	0.00104975	0.000209324	9.8306e-05	0	6.84547e-05	0	0.0002175	0	0.00043532	0.000162736	6.46081e-05	0.000192706	0.000136141	0.000114763	0.00022421	9.58834e-05	0	0	4.15037e-05	2.21994e-05	0	0.00036443	0	0	0	3.76252e-05	0.000344161	0.000313297	0.000220733	0.000686712	0.000467141	0.000282375	3.28308e-05	0.000622211	0.000933959	0.000583161	0.0001175	0.000337283	0.000304255	0.00136588	9.19416e-05	0.000932891	0.000654871	0.000152525
Acidovorax sp. 62	0	0	0.000118275	0.00012428	0	0.00145178	0	0	0	0.000239591	0	7.25e-05	0.000267256	6.69723e-05	2.32481e-05	0.000236896	0.000214117	0.00015559	0.000114763	0.000280263	0	0.000490475	0	0.000830075	8.87974e-05	4.85974e-05	8.40992e-05	0	8.37406e-05	0.00056072	0.000112876	0.000757155	7.83242e-05	0.000419394	0.000746426	0.000516314	0.00032696	6.01898e-05	0.000898749	0.000960643	0.00069376	7.18056e-05	0.000366612	0.000490735	0.00151075	0.000119524	0.00103513	0.000785846	0.000152525
Acidovorax sp. CCH12-A4	0	3.26287e-05	2.36549e-05	3.107e-05	0	6.70054e-05	0	0	0.000318031	0	0	0.00058	0	6.69723e-05	2.32481e-05	4.30721e-05	0	0.00015559	0	0.000130789	0	0	5.92439e-05	4.15037e-05	0	2.42987e-05	0.000168198	0	4.18703e-05	2.15662e-05	0.000827755	0.00103248	0.000313297	0.00136855	0.00197057	0.00238488	0.000728229	0.000158682	0.00156705	0.00290861	0.00152828	0.000169722	0.000762553	0.000333699	0.0017384	0.000101136	0.00200635	0.00174009	0.000305049
Acidovorax temperans	0	6.52575e-05	4.73098e-05	9.32101e-05	0	0.000201016	0	0	0	0.000273819	5.37258e-05	0.00087	0	3.34862e-05	0.00297575	0.00198132	0	9.72436e-05	3.82544e-05	0.000280263	0	2.65121e-05	5.92439e-05	0.000124511	4.43987e-05	9.71948e-05	8.40992e-05	0	4.18703e-05	2.15662e-05	0.000188126	0.00182406	0.000783242	0.00236185	0.00385156	0.00320852	0.00156049	0.000207928	0.00241971	0.00476319	0.00264433	0.000372084	0.00146645	0.000637955	0.00318706	0.000202272	0.00419162	0.00207688	0.000762623
Acinetobacter	0.0262031	0.0391218	0.024814	1.48738	0.0260663	0.0348875	0.0347778	0.0266163	13.982	0.355622	26.5303	0.122525	0.0254622	0.0744732	0.030362	0.0255417	0.030212	1.22064	2.10523	2.74465	0.142435	0.0230391	0.0316363	0.03036	3.49176	18.2758	0.0397229	0.0254415	0.0939778	0.132955	7.06274	3.84648	0.358255	2.35712	7.46313	0.567146	0.301695	12.0117	4.64142	2.66365	0.7565	18.7468	0.886277	22.5947	0.498486	56.3183	1.44309	0.911693	28.9799
Acinetobacter albensis	3.44778e-05	6.52575e-05	0	0.011993	2.12094e-05	8.93405e-05	0	0	0.00237078	0.000958366	0.0352173	0.000145	2.4296e-05	6.69723e-05	9.29923e-05	0.000387649	2.14117e-05	0.000972436	0.0395934	0.0279889	0.000383534	0	0.000177732	4.15037e-05	0.00033299	0.0415994	0.000140165	1.27911e-05	0.000167481	4.31323e-05	0.000338627	0.00178964	0.000274135	0.000772567	0.00185114	0.000749885	0.00032696	0.000519821	0.00275386	0.00110741	0.000573106	0.0114432	0.000381276	0.0105508	0.00211091	0.0147015	0.00201913	0.00142201	0.00865577
Acinetobacter baumannii	0.000551645	0.00825507	0.00149026	0.0247939	0.00108168	0.00507007	0.0119315	0.0116738	0.13259	0.0302227	0.250335	0.0184875	0.000753177	0.00214311	0.00206908	0.00260586	0.00325458	0.0382556	0.0323505	0.0361913	0.0133278	0.00947809	0.00396934	0.00180541	0.0240197	0.186152	0.0041489	0.0010105	0.0149268	0.0058013	0.251261	1.47315	2.44043	2.6865	0.502375	0.42677	0.820432	0.387283	0.630046	0.287699	0.404372	0.684027	0.38613	0.372409	0.313015	2.74746	0.275292	0.356306	0.71045
Acinetobacter baumannii 348935	0	9.78862e-05	0	0.00018642	2.12094e-05	0	2.99035e-05	4.9153e-05	0.0305021	0	0.0111481	0.0002175	7.28881e-05	3.34862e-05	2.32481e-05	0	2.14117e-05	0.000875193	0.000178521	0.00022421	0.000407505	1.32561e-05	5.92439e-05	2.07519e-05	0.000199794	0.00872324	0.000112132	6.39554e-05	4.18703e-05	6.46985e-05	0.000489128	0.00722739	0.000274135	0.0246339	0.0128982	0.000676125	0.000430993	0.0072556	0.0256028	0.00349567	0.000995395	0.0292575	0.000821211	0.0276676	0.000662247	0.0129086	0.00172521	0.00091682	0.039971
Acinetobacter bohemicus	6.89556e-05	0.000163144	4.73098e-05	0.0387754	0.000106047	8.93405e-05	2.99035e-05	0.000172035	0.0122298	0.00458646	0.172621	0.0005075	4.85921e-05	0.000368348	0.000255729	0.000150752	0.00012847	0.0030729	0.0651601	0.0734849	0.00103075	0.000689316	0.000355464	0.000643308	0.000910174	0.254383	0.000308364	3.83732e-05	0.00123517	0.000129397	0.00346152	0.00585074	0.00074408	0.00355381	0.0117637	0.00136454	0.000683644	0.00247872	0.00849202	0.00490996	0.00204106	0.0521178	0.00108517	0.0319861	0.00358027	0.0558453	0.00416606	0.00295628	0.0316203
Acinetobacter calcoaceticus/baumannii complex	0.00203419	0.00959285	0.0012064	0.0111541	0.00173917	0.00305991	0.003409	0.00216273	0.0499888	0.0156419	0.0965721	0.00525625	0.00126339	0.00204266	0.00137164	0.00159367	0.00220541	0.00560123	0.0145494	0.0212066	0.00874936	0.00139189	0.00308068	0.00172241	0.0112773	0.070855	0.00325184	0.00147097	0.00192603	0.00856177	0.510424	1.06015	0.0413552	0.0433079	0.102977	0.0634574	0.0229615	0.547431	0.0797582	0.0594131	0.0917271	1.84136	0.195683	0.264859	0.0151696	5.19952	0.0792702	0.0629425	0.697304
Acinetobacter gandensis	0	6.52575e-05	2.36549e-05	0.0043498	0.000487815	2.23351e-05	0	4.9153e-05	0.00615824	0.00184828	0.0341965	0.00018125	2.4296e-05	0.000100458	0	0	0	0.0045899	0.00768914	0.00751105	0.000383534	0.000251865	0	2.07519e-05	0.000599383	0.0355733	0.000112132	1.27911e-05	0.000188416	2.15662e-05	3.76252e-05	0.00440527	0.000979053	0.00236185	0.00585198	0.00151206	0.00196176	0.00125304	0.00850355	0.00452303	0.00129703	0.239132	0.0018184	0.0158704	0.00223508	0.0350481	0.0548489	0.00306854	0.0379405
Acinetobacter gerneri	6.89556e-05	6.52575e-05	7.09647e-05	0.00344877	0	0.000670054	2.99035e-05	2.45765e-05	0.00416332	0.00472337	0.0728522	0.00010875	9.71841e-05	0.000301375	6.97442e-05	0	0.000556705	0.000408423	0.00585293	0.0050821	0.00239709	5.30243e-05	0	0.000269774	0.000998971	0.0314425	0.000560662	0	0.000397768	0.000107831	0.00105351	0.0299765	0.000313297	0.00152306	0.00295585	0.00124161	0.00098088	0.00199173	0.005139	0.00220147	0.00140763	0.00957626	0.00104118	0.00532938	0.00194535	0.0191055	0.00405105	0.00155298	0.0131743
Acinetobacter guillouiae	0.000137911	0.000163144	0.000307514	0.00133601	2.12094e-05	6.70054e-05	0.00361832	0.00346529	0.00867358	0.00321737	0.0196368	0.00058	9.71841e-05	0.000167431	9.29923e-05	6.46081e-05	0.000364	0.00031118	0.00445027	0.00252237	0.00122251	6.62804e-05	0.00029622	0.000145263	0.592368	0.0205567	0.000280331	6.39554e-05	0.000669924	8.62646e-05	0.000714879	0.00206497	0.00074408	0.00128025	0.00850926	0.00158582	0.000683644	0.074203	0.00299583	0.00499001	0.00122665	0.0100463	0.00139313	0.0066838	0.00165562	0.006298	0.00320761	0.00217043	0.00862717
Acinetobacter harbinensis	6.89556e-05	0.000163144	9.46196e-05	0.0209412	8.48374e-05	0.000156346	0	0.000122882	0.0175496	0.00766692	0.0878686	0.00039875	2.4296e-05	6.69723e-05	2.32481e-05	0	0.000171294	0.00132251	0.0365585	0.0389939	0.00314018	9.27925e-05	0.000118488	0.000269774	0.000310791	0.147347	0.000476562	5.11643e-05	0.000753665	6.46985e-05	0.000413878	0.00485267	0.00238889	0.00315649	0.00609084	0.00239717	0.00127812	0.00157041	0.00655626	0.00301535	0.0155442	0.0355112	0.00394474	0.0146926	0.00418044	0.0412634	0.0401271	0.0059874	0.00774062
Acinetobacter idrijaensis	3.44778e-05	6.52575e-05	4.73098e-05	0.00298272	0.000360559	8.93405e-05	5.9807e-05	2.45765e-05	0.0989945	0.000102682	0.0218933	0.00018125	0	0.000100458	6.97442e-05	0.000129216	0.000149882	0.00266448	0.00198923	0.00360605	7.19126e-05	0.000119305	5.92439e-05	0.000103759	0.000110997	0.0226707	8.40992e-05	0.000102329	0.000188416	0.000107831	0.0037249	0.0161756	0.0267869	0.0515413	0.0669694	0.00236029	0.00224414	0.00365516	0.00944838	0.0160908	0.00210139	0.0276256	0.002229	0.119886	0.00221439	0.0458789	0.00385936	0.00323694	0.220512
Acinetobacter indicus	3.44778e-05	0.000130515	4.73098e-05	0.00375947	0.000296931	0.000201016	5.9807e-05	7.37295e-05	0.0204986	0.000753001	0.0580507	0.0006525	2.4296e-05	6.69723e-05	0.00102291	6.46081e-05	6.42352e-05	0.00169204	0.0047563	0.00788473	0.00055133	5.30243e-05	5.92439e-05	0.000145263	0.00142076	0.0380518	0.000252298	0.000153493	8.37406e-05	4.31323e-05	0.00086538	0.00722739	0.0011357	0.0101537	0.0223331	0.00191774	0.00153077	0.0151952	0.0118796	0.00827221	0.00301635	0.0313203	0.0018184	0.0694782	0.00235926	0.0462374	0.00502228	0.0029937	0.0505619
Acinetobacter johnsonii	0.000103433	0.000783089	0.000118275	0.00680434	4.24187e-05	0.00131777	0.000119614	0.000122882	0.0408237	0.00123218	0.0729328	0.0206987	2.4296e-05	0.000100458	0.000139488	0.000129216	0.000107059	0.0045899	0.0111575	0.011715	0.00100678	6.62804e-05	0.000414707	0.000186767	0.00137636	0.055231	0.000168198	0.000127911	0.000230287	2.15662e-05	0.00180601	0.0163821	0.00614845	0.0152748	0.0229899	0.0136331	0.00713367	0.0280758	0.0232062	0.0155437	0.0120754	0.0366731	0.00747888	0.0433711	0.0184187	0.0567556	0.0326895	0.0230141	0.036482
Acinetobacter kookii	0.000275822	0.000391545	0.000520408	0.0347363	0.000233303	0.000156346	0.000388745	0.000147459	0.013791	0.00184828	0.149035	0.000435	0.000218664	0.000234403	0.000185985	0.000236896	0.000214117	0.00283951	0.0490677	0.0628723	0.000623242	0.000132561	0.000414707	0.000249022	0.00135416	0.234215	0.000420496	0.000230239	0.00146546	0.00028036	0.00161788	0.0224737	0.00701002	0.0145022	0.0114651	0.00571633	0.00558805	0.011261	0.0674177	0.0090594	0.00691749	0.553511	0.00684831	0.150018	0.00484268	0.576189	0.0118592	0.00619321	0.0818771
Acinetobacter lwoffii	0.000241345	0.00159881	0.000307514	0.00935208	0.000445396	0.000178681	0.00101672	0.000737295	0.578412	0.00393614	0.431069	0.00177625	0.000315848	0.00197568	0.000418465	0.000495329	0.000535293	0.015345	0.013338	0.0173576	0.00167796	0.00037117	0.000236976	0.000394286	0.00219774	0.128249	0.000532629	0.000294195	0.000502443	0.000668551	0.0132441	0.051108	0.00281967	0.017747	0.30287	0.00446243	0.00426534	0.0150967	0.0490394	0.0914346	0.00609302	0.131111	0.00667234	0.626128	0.00933355	0.252729	0.0170221	0.0133594	1.14853
Acinetobacter lwoffii SH145	0.000103433	6.52575e-05	4.73098e-05	0.000869961	0	4.46702e-05	2.99035e-05	9.8306e-05	0.113219	3.42273e-05	0.0656798	0.00025375	0.000170072	0.000636237	0.00011624	2.1536e-05	6.42352e-05	0.00396754	0.00144092	0.00136395	9.58834e-05	2.65121e-05	0.000177732	6.22556e-05	0.000754778	0.0319042	2.80331e-05	0.000153493	0.000146546	0.000194095	0.00120401	0.011082	0.000430783	0.00580529	0.0688504	0.000762178	0.000832262	0.00484254	0.0102665	0.0155838	0.000995395	0.0339118	0.00139313	0.126982	0.00175909	0.048775	0.00334818	0.00261949	0.248739
Acinetobacter nosocomialis	6.89556e-05	0.000130515	7.09647e-05	0.0003107	2.12094e-05	0	0	0	0.00280446	0.002259	0.00690377	0.000145	7.28881e-05	0	0	4.30721e-05	2.14117e-05	0.000213936	0.00160669	0.00080342	0.000335592	0	0	4.15037e-05	0.00108777	0.00549151	8.40992e-05	0	0.000188416	8.62646e-05	0.0038754	0.0189977	0.00152732	0.00169965	0.0116741	0.00229883	0.000951157	0.0116166	0.00319171	0.00281522	0.00209133	0.0257978	0.00340216	0.0129947	0.00295942	0.0275365	0.00380824	0.00484605	0.015853
Acinetobacter phage SH-Ab 15497	0	0	0	0	0	0	0	0	0	0	0	0	0	0	0	0	0	0	0	0	0	0	0	0	0	0	0	0	0	0	0	3.44161e-05	0	0.000110367	2.9857e-05	0.000135225	7.43091e-05	0.00518179	0.000103702	6.67113e-05	6.0327e-05	1.30556e-05	5.86579e-05	6.87028e-05	6.20857e-05	0.00022066	6.38966e-05	7.48425e-05	4.76639e-05
Acinetobacter pittii	6.89556e-05	0.00026103	0.000567718	0.0154107	8.48374e-05	0.000670054	0.000478456	0.00049153	0.0191686	0.00540792	0.0783591	0.0013775	0	0.000703209	0.000650946	0.000387649	0.000364	0.00208101	0.00629923	0.00846394	0.00170193	0.000159073	0.000177732	6.22556e-05	0.0035963	0.0317341	0.00100919	7.67465e-05	0.00108863	0.000129397	0.00590716	0.0143859	0.00278051	0.00512102	0.033828	0.00404446	0.00249679	0.123712	0.00954056	0.0106872	0.00527861	0.111501	0.0057778	0.0372369	0.00411835	0.439122	0.00927779	0.00677324	0.105013
Acinetobacter populi	0	3.26287e-05	0	0.00046605	0	0.000245686	0.00101672	0.00098306	0.00341161	0.0116373	0.00985869	7.25e-05	2.4296e-05	6.69723e-05	0	6.46081e-05	4.28235e-05	1.94487e-05	0.00133891	0.00108368	0.00177384	0	0.000118488	2.07519e-05	0.000665981	0.00468965	0.000140165	1.27911e-05	0.000607119	4.31323e-05	7.52505e-05	0.000791571	0.000313297	0.000353174	0.00161228	0.000319623	0.000267513	0.000979452	0.000944838	0.00070714	0.00049267	0.002585	0.000278625	0.00441661	0.000703638	0.00491888	0.00100957	0.000804556	0.00102001
Acinetobacter radioresistens	0.000103433	0.00026103	0.000189239	0.00518869	0.000148465	8.93405e-05	0.000119614	0.000172035	0.0121141	0.00434687	0.062107	0.00083375	0.00012148	0.00043532	0.000232481	0.000150752	0.000256941	0.00175039	0.0090153	0.0119953	0.00127046	0.000106049	5.92439e-05	0.000124511	0.000599383	0.0728718	0.000476562	0.000166284	0.000230287	0.0014665	0.0941007	0.011908	0.00137067	0.00315649	0.0249605	0.0019792	0.00160508	0.0201198	0.0141611	0.00951304	0.00283537	0.143024	0.00184772	0.0920324	0.00213161	0.0694067	0.00563568	0.0037047	0.0431263
Acinetobacter schindleri	3.44778e-05	0.000163144	0.000236549	0.00313807	0.000106047	0.000223351	0.000179421	7.37295e-05	0.0438305	0.00338851	0.031537	0.00047125	0.000291552	0.000234403	0.000139488	6.46081e-05	0.000214117	0.00392864	0.00397846	0.00439079	0.0005753	0.000172329	0.000118488	0.000124511	0.000266392	0.0343827	0.000252298	0.000102329	0.000167481	0.000129397	0.00316052	0.0421942	0.0034071	0.013244	0.0439197	0.00512626	0.00359656	0.218029	0.107931	0.0321949	0.00673651	0.202015	0.00777217	0.58845	0.00682942	0.165477	0.0195651	0.011769	0.0985881
Acinetobacter seifertii	0	0.000652575	0.000496753	0.00288951	0.000424187	2.23351e-05	2.99035e-05	0	0.000925182	0.0062636	0.00768279	3.625e-05	0	0.000100458	2.32481e-05	0	0	0.000233385	0.00121139	0.000840789	0.000527359	2.65121e-05	0.000118488	0	0.000155396	0.00646346	0.000168198	0	4.18703e-05	8.62646e-05	0.00139213	0.00344161	0.000313297	0.00039732	0.00206014	0.000331916	0.000401269	0.487099	0.00108311	0.000800536	0.000593215	0.0079182	0.000703895	0.00390625	0.000620857	0.0308556	0.00122682	0.000673582	0.0122306
Acinetobacter soli	0	0	2.36549e-05	0.00130494	8.48374e-05	0.000268021	0	2.45765e-05	0.00699669	0.00393614	0.0391661	0.0002175	0.000631697	3.34862e-05	2.32481e-05	6.46081e-05	0	0.00143921	0.00167044	0.001065	0.000958834	2.65121e-05	0	2.07519e-05	0.000998971	0.0455358	0.000168198	2.55822e-05	4.18703e-05	2.15662e-05	0.00199414	0.00230588	0.00191894	0.00150099	0.00453827	0.00141372	0.000683644	0.109157	0.00298431	0.00222816	0.00157856	0.0073307	0.00576314	0.0082836	0.00103476	0.0239416	0.00526508	0.00174009	0.0153192
Acinetobacter sp. 243_ASPC	0	0	0	0.00018642	0	0	0	0	0.000231296	0	0.00392198	0	0	0	0	0	0	3.88975e-05	0.000420799	0.00022421	2.39709e-05	0	0	0	0	0.00663355	2.80331e-05	0	0	0	0	0.000275329	0.000156648	0.000220733	0.000597141	0.00027045	8.91709e-05	0.00832808	0.000541554	0.000240161	0.000321744	0.000842084	0.000307954	0.00176664	0.000227647	0.00619686	0.000293924	0.000392923	0.000962812
Acinetobacter sp. 479375	0	0	2.36549e-05	0.00037284	2.12094e-05	0	0	0	0.000693887	0.00130064	0.0011551	0.00010875	0	0	2.32481e-05	2.1536e-05	0	7.77949e-05	0.000471805	0.000691315	4.79417e-05	0	0	0	0.000443987	0.00160371	2.80331e-05	1.27911e-05	0	0	0.000150501	0.00605724	0.000665756	0.00072842	0.00241842	0.000897403	0.000178342	0.00201362	0.000944838	0.000613744	0.000744033	0.00344667	0.00101185	0.00228682	0.000227647	0.0105365	0.00178911	0.00108522	0.00461387
Acinetobacter sp. 51m	0.000103433	9.78862e-05	0.000141929	0.00021749	4.24187e-05	0	0.0016746	0.00228561	0.0587491	0.000273819	0.0111212	0.00018125	4.85921e-05	0.000401834	0.000139488	2.1536e-05	0	0.00157535	0.000229527	0.00386763	0.00028765	0	5.92439e-05	6.22556e-05	0	0.0074354	5.60662e-05	5.11643e-05	4.18703e-05	8.62646e-05	0.00556853	0.00760597	0.000391621	0.00205282	0.0276178	0.000442555	0.000445855	0.00171814	0.004367	0.00887261	0.000834523	0.0145113	0.000659902	0.0791457	0.000786418	0.0264976	0.00181466	0.00179622	0.102087
Acinetobacter sp. A47	6.89556e-05	0	4.73098e-05	0.00040391	0	0	0	0	0.00141669	0.00335428	0.00212217	0.00010875	0	0	0	4.30721e-05	0.000235529	0	0.000752337	0.00093421	0.000671184	1.32561e-05	0	2.07519e-05	0.000466187	0.00422798	0.000112132	0.000179075	8.37406e-05	0	0.000112876	0.000344161	0.000313297	0.000242807	0.000537427	0.000344209	0.000252651	0.000645672	0.000783525	0.000533691	0.000472561	0.00221292	0.000205303	0.00187461	0.000558771	0.00351217	0.00102235	0.000505187	0.00160151
Acinetobacter sp. ANC 3903	0.000172389	0.000163144	7.09647e-05	0.035047	0.000190884	0.000201016	0.000179421	9.8306e-05	0.0135886	0.000958366	0.141863	0.00029	9.71841e-05	0.000234403	9.29923e-05	0.000172288	0.000149882	0.00317014	0.0458798	0.0652078	0.000311621	6.62804e-05	0.00029622	0.000166015	0.00179815	0.236524	0.000252298	0.000166284	0.00123517	0.000237228	7.52505e-05	0.0185503	0.000783242	0.0119196	0.00495627	0.00103263	0.00109977	0.00326666	0.0362495	0.00312209	0.00110599	0.223041	0.0015691	0.0747192	0.00213161	0.289818	0.00411494	0.00293757	0.0390654
Acinetobacter sp. ANC 4169	0.000206867	0.000391545	0.000449443	0.0561125	0.00033935	0.000424367	0.000747587	0.00049153	0.00393202	0.000410728	0.223875	0.0003625	0.000194368	0.000100458	0.000209233	0.000150752	0.000278353	0.00431762	0.10877	0.122381	0.000623242	0.000198841	0.000414707	0.000207519	0.00237533	0.361711	0.000140165	0.00011512	0.00217725	0.000172529	0.000714879	0.0225426	0.00125319	0.014436	0.0044487	0.00084823	0.000564749	0.0175645	0.0608729	0.00276185	0.00126687	0.454353	0.00143712	0.136306	0.00213161	0.529299	0.00485614	0.00323694	0.0568726
Acinetobacter sp. ANC 4218	0.000206867	0.000326287	0.000118275	0.0242968	0.000106047	0.000491373	0.000179421	0.000147459	0.00945421	0.00260128	0.126094	0.00025375	0.00012148	0.000100458	0.00011624	0.000129216	0.000214117	0.00210046	0.036737	0.0479997	0.00100678	0.000172329	0.000355464	0.000103759	0.000732579	0.200051	0.000224265	0.000102329	0.00121424	0.000172529	0.000150501	0.0132158	0.00168397	0.0170406	0.0118234	0.00265533	0.00759439	0.00565784	0.0513785	0.00629755	0.00287559	0.371581	0.00315286	0.121879	0.00486338	0.429588	0.0205747	0.00682937	0.0492083
Acinetobacter sp. ANC 4470	3.44778e-05	9.78862e-05	2.36549e-05	0.026627	2.12094e-05	6.70054e-05	2.99035e-05	4.9153e-05	0.000809534	0.0018825	0.0822273	0.000435	9.71841e-05	0.000200917	4.64961e-05	6.46081e-05	0.000342588	0.00128362	0.0341485	0.0423197	0.000647213	6.62804e-05	5.92439e-05	4.15037e-05	0.000577183	0.143241	0.000280331	3.83732e-05	0.000711795	0.000107831	7.52505e-05	0.00168639	7.83242e-05	0.00125818	0.00185114	0.000233571	0.000208066	0.000924734	0.00510443	0.000853905	0.00040218	0.030661	0.00042527	0.0133185	0.000703638	0.0480303	0.00155908	0.000879399	0.0106481
Acinetobacter sp. ANC 4655	0.0003103	0.000358916	0.000283859	0.101972	0.000296931	0.000268021	0.000119614	0.000245765	0.00878923	0.0011295	0.724385	0.00047125	0.000315848	0.000234403	0.000255729	0.000236896	0.000299764	0.00571793	0.142957	0.185272	0.00136634	0.000198841	0.000651683	0.000228271	0.000221994	1.25858	0.000140165	0.000204657	0.00764133	6.46985e-05	0.000564378	0.00430202	0.000156648	0.00273709	0.00176157	0.000762178	0.000312098	0.00251703	0.0121677	0.0015477	0.00115627	0.079998	0.000630573	0.0301017	0.00198674	0.0911601	0.00240251	0.00248851	0.0144422
Acinetobacter sp. ANC 5044	0	6.52575e-05	2.36549e-05	0.00257881	4.24187e-05	4.46702e-05	0	2.45765e-05	0.0816473	3.42273e-05	0.232901	0.00010875	4.85921e-05	0.000200917	6.97442e-05	6.46081e-05	0	0.00165314	0.0021805	0.0138076	0.000143825	6.62804e-05	0.000118488	0.000103759	2.21994e-05	0.083952	2.80331e-05	7.67465e-05	0.000104676	2.15662e-05	0.000112876	0.00203055	0.000156648	0.00200867	0.0276178	0.000442555	0.000237789	0.00125851	0.00424025	0.00939296	0.00060327	0.018082	0.000469263	0.0314659	0.000827809	0.017947	0.00152074	0.00106651	0.0319062
Acinetobacter sp. ANC 5318	0	3.26287e-05	0	0.00034177	2.12094e-05	0.000759394	0	0	0.0407948	0	0.202976	0	2.4296e-05	3.34862e-05	9.29923e-05	0	2.14117e-05	0.00330628	0.00214225	0.00125184	0.000119854	1.32561e-05	0	4.15037e-05	2.21994e-05	0.0148222	5.60662e-05	3.83732e-05	8.37406e-05	8.62646e-05	0.000150501	0.00154873	3.91621e-05	0.000706347	0.0078524	0.000184398	0.000133756	0.00054718	0.00207404	0.00424284	0.000382071	0.00510473	0.000322619	0.0244778	0.000372514	0.00627042	0.000868994	0.000711003	0.0314773
Acinetobacter sp. ANC 5324	3.44778e-05	0	0	0.00335556	0	0	0	0	0.0335379	3.42273e-05	0.169586	7.25e-05	0	0.000100458	2.32481e-05	2.1536e-05	0.000256941	0.00145865	0.00174695	0.00143868	7.19126e-05	3.97682e-05	0	2.07519e-05	2.21994e-05	0.0138746	0.000112132	2.55822e-05	8.37406e-05	4.31323e-05	0	0.00130781	3.91621e-05	0.000905007	0.00498613	0.000344209	0.000148618	0.000541708	0.0016938	0.00733825	0.000251362	0.0055682	0.000205303	0.0170972	0.000455295	0.00543375	0.00108624	0.000580029	0.0189417
Acinetobacter sp. ANC 5347	3.44778e-05	6.52575e-05	4.73098e-05	0.00565474	2.12094e-05	4.46702e-05	0	4.9153e-05	0.0792766	0	0.201955	0.00018125	0	3.34862e-05	6.97442e-05	2.1536e-05	2.14117e-05	0.000875193	0.000663077	0.00160684	0.000119854	2.65121e-05	5.92439e-05	0	6.65981e-05	0.0721186	2.80331e-05	2.55822e-05	0.000314027	6.46985e-05	0.000376252	0.00326953	0.000352459	0.00216319	0.00898697	0.000504021	0.000386407	0.00117096	0.00470115	0.0108606	0.000754087	0.0148246	0.000454599	0.0243502	0.000620857	0.0112812	0.00180188	0.00187106	0.0266823
Acinetobacter sp. AR2-3	0.000103433	9.78862e-05	4.73098e-05	0.00055926	0.000148465	4.46702e-05	0.000119614	4.9153e-05	0.121633	0.000136909	0.0175415	0.00105125	0.000145776	0.000401834	0.000139488	0.000172288	6.42352e-05	0.00737107	0.00104562	0.00104631	0.000167796	2.65121e-05	5.92439e-05	0.000103759	0.000643781	0.0133643	2.80331e-05	8.95376e-05	0.000146546	6.46985e-05	0.00101588	0.0239192	0.00074408	0.00587151	0.124325	0.00133996	0.00126325	0.00191513	0.0168688	0.0431622	0.00183997	0.0794954	0.00195038	0.215501	0.00399418	0.0540433	0.00806375	0.00477121	0.483913
Acinetobacter sp. CIP 101934	3.44778e-05	3.26287e-05	2.36549e-05	0.00111852	0.000106047	0	8.97105e-05	2.45765e-05	0.0136464	0.000444955	0.0166819	7.25e-05	2.4296e-05	0.000401834	6.97442e-05	2.1536e-05	2.14117e-05	0.000991885	0.00160669	0.00242895	4.79417e-05	3.97682e-05	0	0.000103759	0.000310791	0.010497	5.60662e-05	2.55822e-05	0.000167481	4.31323e-05	0.000978256	0.00956769	0.00093989	0.0050548	0.0148091	0.00121703	0.00108491	0.0376077	0.0337146	0.0110607	0.00183997	0.0591352	0.00263961	0.408429	0.00246273	0.0439757	0.00576348	0.00477121	0.0319348
Acinetobacter sp. CIP 101966	0	0	2.36549e-05	0.000838891	2.12094e-05	4.46702e-05	2.99035e-05	7.37295e-05	0.0859263	3.42273e-05	0.049374	0.00029	2.4296e-05	0.000234403	4.64961e-05	2.1536e-05	4.28235e-05	0.00280062	0.0017342	0.00142	0.000263679	2.65121e-05	0	0.000166015	0.000155396	0.0212614	2.80331e-05	3.83732e-05	0.000146546	4.31323e-05	0.000752505	0.00791571	0.000469945	0.00205282	0.030275	0.000417968	0.000624197	0.0018823	0.00500073	0.00917948	0.00078425	0.0169984	0.00137846	0.0847499	0.00113824	0.0262585	0.00204469	0.00187106	0.110094
Acinetobacter sp. CIP 102136	6.89556e-05	6.52575e-05	2.36549e-05	0.000807821	6.36281e-05	0	8.97105e-05	4.9153e-05	0.0900029	0.000239591	0.0315102	0.00018125	0	0.000401834	6.97442e-05	2.1536e-05	4.28235e-05	0.00293676	0.00140266	0.000691315	0.000191767	5.30243e-05	0	4.15037e-05	0.000310791	0.0128054	2.80331e-05	0	0.000188416	0.000582286	0.000940631	0.0066079	0.000587432	0.00355381	0.0399189	0.000491728	0.000341822	0.00450329	0.00627972	0.0111942	0.000563052	0.0195116	0.00143712	0.0933083	0.000972675	0.0309843	0.00231306	0.00217043	0.20505
Acinetobacter sp. CIP 51.11	0.000206867	0.000228401	0.000212894	0.000869961	2.12094e-05	0.000134011	8.97105e-05	0.000122882	0.145254	0.00393614	0.0251974	0.00025375	7.28881e-05	0.000468806	4.64961e-05	0.00010768	0.000149882	0.0045899	0.000790592	0.00136395	0.000239709	0.000159073	0.000236976	4.15037e-05	0.000177595	0.0172035	0.000280331	6.39554e-05	0.000167481	0.000107831	0.000752505	0.0126996	0.000626594	0.00565078	0.109157	0.000872816	0.000891709	0.00183852	0.0131932	0.0173316	0.00124676	0.0262221	0.00190638	0.164956	0.00244204	0.0850184	0.0041405	0.00349888	0.459814
Acinetobacter sp. HA	6.89556e-05	0	2.36549e-05	0.00049712	6.36281e-05	2.23351e-05	2.99035e-05	2.45765e-05	0.00737255	0.000205364	0.00918711	0.00010875	4.85921e-05	0.000267889	2.32481e-05	4.30721e-05	8.56469e-05	0.000564013	0.000981864	0.00145737	0.000191767	2.65121e-05	5.92439e-05	6.22556e-05	0.000288592	0.00891763	2.80331e-05	0	2.09351e-05	2.15662e-05	0.00142976	0.00681439	0.000626594	0.00315649	0.00710598	0.000725298	0.000698506	0.0242291	0.0145989	0.00727154	0.00116632	0.0253278	0.00124648	0.0951338	0.00103476	0.0223142	0.00279867	0.00162782	0.0162343
Acinetobacter sp. LCT-H3	0	6.52575e-05	7.09647e-05	0.000963171	2.12094e-05	4.46702e-05	5.9807e-05	0	0.00422114	0.00136909	0.0118465	0	4.85921e-05	0.000133945	0	2.1536e-05	6.42352e-05	0.000369526	0.000471805	0.00317631	0.000143825	9.27925e-05	0	0	0.000110997	0.0120036	2.80331e-05	0	2.09351e-05	2.15662e-05	3.76252e-05	0.0101183	0.000822404	0.0013244	0.00961397	0.000860523	0.000832262	0.0487154	0.0165923	0.00461643	0.00127692	0.0303999	0.00134913	0.0749352	0.00111754	0.0325014	0.00417884	0.00170267	0.0180074
Acinetobacter sp. LoGeW2-3	3.44778e-05	9.78862e-05	9.46196e-05	0.00326235	4.24187e-05	0.000402032	0.000119614	2.45765e-05	0.0119985	0.00201941	0.0872776	7.25e-05	4.85921e-05	6.69723e-05	6.97442e-05	0.00010768	4.28235e-05	0.00246999	0.00558515	0.00601631	0.000958834	2.65121e-05	0.000118488	0.000124511	0.000133196	0.146351	0.000196232	1.27911e-05	0.000523378	4.31323e-05	0.000225751	0.0104625	0.000548269	0.012339	0.00728512	0.000835937	0.000772815	0.0145057	0.0237823	0.0063776	0.00128698	0.0428223	0.00124648	0.0622644	0.00146936	0.0298442	0.0033354	0.00190848	0.0326212
Acinetobacter sp. LW15	0	0	0	0.00236132	0	4.46702e-05	0.000358842	0.000688142	0.00468374	0.00465492	0.0143717	0.00054375	0	3.34862e-05	0.000325473	2.1536e-05	0	0.000272282	0.00230802	0.00267184	0.000886922	0	0	0.000166015	0.00996751	0.0108615	0.000252298	0	6.28054e-05	0	3.76252e-05	0.00061949	0.000195811	0.000551834	0.0034037	0.000491728	0.00016348	0.00100134	0.00137117	0.000800536	0.000462507	0.00817932	0.000381276	0.00376884	0.000931285	0.00905625	0.00334818	0.000748425	0.0029361
Acinetobacter sp. NIPH 2171	0.000103433	6.52575e-05	0.000118275	0.00500227	2.12094e-05	8.93405e-05	5.9807e-05	7.37295e-05	0.0248932	0.000444955	0.0216246	0.00025375	9.71841e-05	6.69723e-05	2.32481e-05	0	4.28235e-05	0.000875193	0.00757438	0.003905	0.000335592	3.97682e-05	0.000177732	0.000103759	4.43987e-05	0.0190745	0	5.11643e-05	0.000167481	4.31323e-05	0.000112876	0.0096021	0.00172313	0.0545653	0.0321859	0.00196691	0.000995742	0.0138053	0.0574969	0.00679121	0.00339842	0.13256	0.00214101	0.0340864	0.00126241	0.00914819	0.00382102	0.00217043	0.0291608
Acinetobacter sp. NIPH 713	0	0	7.09647e-05	0.00161564	6.36281e-05	4.46702e-05	5.9807e-05	0	0.0602814	0.000376501	0.328399	0.00010875	0	0.000133945	2.32481e-05	4.30721e-05	2.14117e-05	0.00118637	0.00198923	0.00183105	0.000335592	7.95364e-05	5.92439e-05	6.22556e-05	4.43987e-05	0.0123923	0	2.55822e-05	0.000104676	6.46985e-05	0.000564378	0.00357928	3.91621e-05	0.00167757	0.00830026	0.000319623	0.000222927	0.0016689	0.00440156	0.0126885	0.000552997	0.00830987	0.000395941	0.0288454	0.000496685	0.0104997	0.000868994	0.00104779	0.050867
Acinetobacter sp. NIPH 817	3.44778e-05	9.78862e-05	9.46196e-05	0.00018642	0.000148465	2.23351e-05	2.99035e-05	9.8306e-05	0.000346943	0.000342273	0.00107452	0.00010875	2.4296e-05	6.69723e-05	9.29923e-05	8.61441e-05	4.28235e-05	0.000136141	0.000191272	0.000149474	0.000119854	0.000106049	0	2.07519e-05	0.000199794	0.0019196	0.000112132	0.000102329	2.09351e-05	6.46985e-05	0	0.000309745	7.83242e-05	0.00013244	0.000328428	0.000258157	0.000104033	0.127258	0.000184359	0.000226819	0.000482616	0.00197792	0.000117316	0.00031407	0.000124171	0.00754841	0.000460056	0.00029937	0.00105814
Acinetobacter sp. NIPH 899	3.44778e-05	0.000130515	0.000141929	0.000776751	4.24187e-05	0.000134011	0.000179421	0	0.0210479	0.000308046	0.028797	0.0002175	9.71841e-05	0.000133945	6.97442e-05	8.61441e-05	0.000513882	0.00245054	0.0120629	0.00164421	0.000383534	5.30243e-05	5.92439e-05	0.000103759	0.000177595	0.0384406	0.000168198	6.39554e-05	0.000502443	8.62646e-05	0.0032734	0.0199269	0.00140984	0.106173	0.0253188	0.00245864	0.0016348	0.0291319	0.108437	0.010914	0.00364978	0.113087	0.00322619	0.0400734	0.00169701	0.0244749	0.00513729	0.00308725	0.0776827
Acinetobacter sp. P8-3-8	0	0	7.09647e-05	0.00323128	6.36281e-05	0	2.99035e-05	0	0.009194	0.00397037	0.0157954	0.0002175	0.000145776	0.000100458	2.32481e-05	4.30721e-05	4.28235e-05	0.000291731	0.00456503	0.00457763	0.000647213	0	0.000118488	2.07519e-05	0.00295252	0.0220875	0.000196232	5.11643e-05	6.28054e-05	0	0.000903006	0.00354486	0.00501275	0.0019866	0.00543398	0.00256928	0.000966018	0.00334327	0.00468963	0.00372249	0.00194052	0.00857751	0.00173041	0.00914729	0.0030215	0.00893672	0.00940558	0.00548221	0.010019
Acinetobacter sp. Root1280	3.44778e-05	3.26287e-05	0	0.00052819	2.12094e-05	0	0	0	0.00089627	0.00160868	0.00147746	3.625e-05	0	0	2.32481e-05	4.30721e-05	0.000149882	9.72436e-05	0.000765089	0.00100895	0.000215738	0.000198841	5.92439e-05	2.07519e-05	0.137458	0.000413078	0.000112132	0	0	2.15662e-05	0.000188126	0.000412994	0.000234973	0.0003311	0.00211985	0.000417968	0.000267513	0.00571256	0.00100245	0.000560375	0.000261417	0.00177556	0.000146645	0.00136424	0.000662247	0.000827475	0.000613408	0.000561318	0.000781689
Acinetobacter sp. SFA	6.89556e-05	9.78862e-05	0.000118275	0.0061208	0.000275722	0.000245686	0.000299035	9.8306e-05	0.0391179	0.000171137	0.389754	0.0002175	0.00024296	0.000167431	9.29923e-05	0.000150752	0.000171294	0.098041	0.00256305	0.00930473	0.000191767	9.27925e-05	0	4.15037e-05	0.000133196	0.698126	0	0.000179075	0.000188416	0.000215662	0.000112876	0.00313187	0.000313297	0.00163343	0.0138835	0.000295037	0.000178342	0.00201909	0.0032378	0.00579054	0.000351907	0.0116913	0.000542586	0.0503297	0.000662247	0.013497	0.00134183	0.00102908	0.0519156
Acinetobacter sp. SFB	0.000655078	0.000978862	0.000449443	0.486774	0.000763537	0.000826399	0.000717684	0.000466953	0.00401876	0.00332005	1.1666	0.001305	0.000753177	0.000502292	0.000488209	0.000409185	0.00049247	0.0235719	0.727153	0.896542	0.00177384	0.000384426	0.00142185	0.000767819	0.00179815	1.97755	0.00120542	0.000613972	0.0122261	0.000646985	0.00120401	0.00739947	0.000665756	0.00335515	0.00653869	0.00120473	0.000549887	0.00207928	0.0215469	0.00368247	0.00162883	0.193457	0.00105584	0.0633342	0.00484268	0.185345	0.00610852	0.00563189	0.0342036
Acinetobacter sp. SFC	0.000413733	0.000326287	0.000425788	0.0990512	0.000360559	0.000156346	0.000358842	0.000147459	0.00474156	0.000479183	0.69223	0.0006525	0.000291552	0.000167431	0.000255729	0.000236896	0.000235529	0.00519281	0.147076	0.204779	0.00055133	0.000132561	0.000710927	0.000394286	0.00035519	1.21617	0.000308364	0.000191866	0.00686673	0.000345059	0.000338627	0.00333836	0.000391621	0.00203075	0.00241842	0.000516314	0.000371546	0.0008536	0.0108426	0.00144097	0.0011261	0.0781245	0.000498592	0.0297581	0.00157284	0.0814695	0.00214693	0.0021143	0.00929447
Acinetobacter sp. SFD	3.44778e-05	0.00026103	2.36549e-05	0.00152243	0.000106047	6.70054e-05	8.97105e-05	9.8306e-05	0.0387131	0.000136909	0.330682	0.000145	0.00012148	0.000267889	0.00011624	8.61441e-05	0.000171294	0.0829099	0.00266506	0.0033071	0.000311621	0.000132561	0.000355464	0.000124511	0.000110997	0.588685	2.80331e-05	8.95376e-05	0.000167481	0.000150963	0.000225751	0.00278771	0.000313297	0.00284746	0.0113755	0.000356503	0.000341822	0.00127493	0.00604927	0.00661777	0.00040218	0.0113322	0.000410605	0.0464137	0.000786418	0.0190595	0.00166131	0.000841978	0.0506191
Acinetobacter sp. SH024	0	3.26287e-05	0	9.32101e-05	0	0	0	2.45765e-05	0.000462591	0.000205364	0.00290119	0	2.4296e-05	3.34862e-05	0	0	0	1.94487e-05	8.92604e-05	0.000130789	2.39709e-05	1.32561e-05	0	0	0.000266392	0.000340182	2.80331e-05	1.27911e-05	2.09351e-05	2.15662e-05	0.000677254	0.00223705	0.000156648	0.00013244	0.00152271	0.000430262	5.94473e-05	0.00851412	0.000495464	0.000306872	0.000382071	0.00898876	0.00042527	0.000883322	0.000165562	0.118209	0.000242807	0.00029937	0.01673
Acinetobacter sp. TG2027	0	0	0	0	0	0	0	0	0	0	0	0	2.4296e-05	0	0	0	0	0	0	0	0.00105472	0	0	0	0	0	2.80331e-05	0	0	0	0	6.88323e-05	3.91621e-05	4.41467e-05	8.95711e-05	7.37591e-05	0	2.7359e-05	0.000207404	0.000426953	9.04904e-05	0.000450417	0.000146645	0.00242423	0	0.000119524	0.000178911	0.000168396	0.000686361
Acinetobacter sp. VT 511	6.89556e-05	3.26287e-05	2.36549e-05	0.00205062	2.12094e-05	4.46702e-05	2.99035e-05	4.9153e-05	0.0152655	0.000102682	0.00916025	0.00018125	4.85921e-05	3.34862e-05	9.29923e-05	4.30721e-05	0.000171294	0.00140031	0.00118589	0.00123316	9.58834e-05	2.65121e-05	5.92439e-05	0.000103759	0.00071038	0.0118092	5.60662e-05	0.000102329	4.18703e-05	8.62646e-05	0.00169314	0.0115982	0.00129235	0.00214111	0.00653869	0.00146289	0.00107005	0.0600968	0.0275501	0.00835226	0.00159866	0.038181	0.00173041	0.0955264	0.00177979	0.0479476	0.00389769	0.00261949	0.0250998
Acinetobacter sp. WC-141	0	0	0	3.107e-05	0	0	0	0	0.00124321	0.000136909	0.00171923	3.625e-05	0	6.69723e-05	0	0	0	9.72436e-05	0.000127515	0.000112105	4.79417e-05	0	0	0	2.21994e-05	0.00233268	0	0	0	0	0.000112876	0.000275329	0.000234973	0.000154513	0.000477713	0.000221277	8.91709e-05	0.00808184	0.000403285	0.00029353	0.000211144	0.00188653	0.000249296	0.00156054	6.20857e-05	0.00987453	0.000293924	0.000243238	0.0133364
Acinetobacter sp. YZS-X1-1	0.000103433	9.78862e-05	7.09647e-05	0.00267202	8.48374e-05	4.46702e-05	8.97105e-05	4.9153e-05	0.00610042	0.000547637	0.0264062	0.00029	0.000145776	3.34862e-05	9.29923e-05	4.30721e-05	6.42352e-05	0.000894641	0.00409323	0.00440947	0.000143825	6.62804e-05	0.000118488	2.07519e-05	0.000133196	0.0162072	0.000168198	0.000102329	0.000146546	0.000129397	0.00086538	0.0115294	0.00140984	0.0631298	0.0223629	0.00119244	0.000787677	0.0119613	0.0541784	0.00481656	0.00217177	0.140256	0.00153977	0.0312107	0.000827809	0.0268378	0.00332262	0.00149685	0.055376
Acinetobacter towneri DSM 14962 = CIP 107472	0	6.52575e-05	4.73098e-05	0.00410124	6.36281e-05	0.000156346	8.97105e-05	4.9153e-05	0.0405635	0.00359387	0.0649008	0.00039875	2.4296e-05	0.000200917	4.64961e-05	6.46081e-05	6.42352e-05	0.00301455	0.00652876	0.00833315	0.000886922	5.30243e-05	0	0.000601804	0.00517245	0.0452685	0.000308364	1.27911e-05	0.000858341	0.00211348	0.0102717	0.0106346	0.00074408	0.00576114	0.0234676	0.00111868	0.000787677	0.0192388	0.0120409	0.00711143	0.00143779	0.041817	0.00193571	0.0602131	0.00122102	0.0964559	0.00392325	0.00190848	0.086634
Acinetobacter ursingii	3.44778e-05	0.000293659	2.36549e-05	0.0012428	0.000127256	0.000134011	0.000418649	0.000122882	0.00167689	0.00441533	0.025869	0.00058	2.4296e-05	0.000234403	0.00011624	0.000559937	0.000107059	0.00031118	0.00174695	0.00287737	0.000695155	2.65121e-05	5.92439e-05	0.000145263	0.00936813	0.00651205	0.000308364	0.000140702	0.000251222	4.31323e-05	0.000451503	0.0302862	0.00877231	0.012935	0.0229899	0.01501	0.00536512	0.0206506	0.0118681	0.0121281	0.0154839	0.00755265	0.022158	0.0157329	0.00273177	0.0486647	0.0380441	0.0199642	0.0149569
Acinetobacter ursingii ANC 3649	0	0	0	0	0	0	0	0	2.89119e-05	0	2.68629e-05	0	0	0	0	0	0	0	0	1.86842e-05	0.000167796	0	0	0	0.000155396	7.28961e-05	0	0	0	0	0	0.000550658	0.000117486	0.000220733	2.9857e-05	0.000122932	8.91709e-05	0.000246231	0.000195881	0.000213476	0.000231253	9.79168e-05	0.000161309	0.000471105	8.27809e-05	0.00153542	0.00056229	0.000261949	0.000314582
Actinobacteria	0.0685074	0.0199688	0.0130102	0.00717718	0.00443275	0.0185828	0.0127389	0.0106662	0.0248932	0.0559959	0.00507709	0.649128	0.0992979	0.0368683	0.0189239	0.0100789	0.00687317	0.00552344	0.0077274	0.0172268	0.00400313	0.0088418	0.0317547	0.00728391	0.00370729	0.00731391	0.0246411	0.00231519	0.01097	0.00437793	0.0307398	1.77783	2.02033	2.65397	1.47521	4.92136	1.18478	1.17277	2.00441	3.30304	4.30288	0.15732	6.04003	0.77011	1.77859	0.186724	2.69931	2.05252	1.20123
Actinobacteria bacterium	0.000482689	3.26287e-05	7.09647e-05	0.00012428	0.000254512	0.00185381	0	7.37295e-05	8.67358e-05	0.000855684	0.000107452	0.0060175	9.71841e-05	0.000468806	0.000162736	0.000279968	0.000149882	0.00031118	0.000140266	0.000952894	7.19126e-05	0.000145817	0.00124412	6.22556e-05	0.000221994	0.000121494	0.00072886	7.67465e-05	0.000125611	0.000107831	0.000413878	0.0399227	0.091326	0.181244	0.0260353	0.0233694	0.0091103	0.00229268	0.0310068	0.0293263	0.0162983	0.00199097	0.0120102	0.0106293	0.0417009	0.00171011	0.0261721	0.0329307	0.00540509
Actinobacteria bacterium 13_1_20CM_3_68_9	3.44778e-05	0	0	0.00012428	4.24187e-05	2.23351e-05	2.99035e-05	2.45765e-05	5.78239e-05	6.84547e-05	0.000107452	0.00329875	7.28881e-05	0.000133945	6.97442e-05	2.1536e-05	8.56469e-05	0.00015559	6.37574e-05	0.000261579	9.58834e-05	3.97682e-05	0.000592439	2.07519e-05	0	2.42987e-05	2.80331e-05	2.55822e-05	6.28054e-05	4.31323e-05	0.000263377	0.0115294	0.00607013	0.00286953	0.0114054	0.0206894	0.00551374	0.000902847	0.00936773	0.0109407	0.0111705	0.00111625	0.00428203	0.0078812	0.0242962	0.000910222	0.0131244	0.0161473	0.00391798
Actinobacteria bacterium HGW-Actinobacteria-5	0	6.52575e-05	7.09647e-05	0.00012428	2.12094e-05	0	2.99035e-05	2.45765e-05	2.89119e-05	0.00051341	0	0.00525625	2.4296e-05	0.00103807	2.32481e-05	0.000301505	0.000235529	0.000116692	6.37574e-05	0.000112105	2.39709e-05	3.97682e-05	0.000473951	6.22556e-05	0	2.42987e-05	5.60662e-05	2.55822e-05	0.00108863	4.31323e-05	0.000188126	0.0150054	0.00912477	0.00849824	0.0196758	0.01828	0.017106	0.00147739	0.0157857	0.0170914	0.0208631	0.00221292	0.00605643	0.00813638	0.0597471	0.00179286	0.0337246	0.0245109	0.00850325
Actinobacteria bacterium IMCC26207	3.44778e-05	3.26287e-05	2.36549e-05	3.107e-05	0	2.23351e-05	0.000149517	2.45765e-05	2.89119e-05	0.000376501	5.37258e-05	0.0015225	0.000170072	6.69723e-05	0	6.46081e-05	2.14117e-05	0.000213936	0.000102012	0.000261579	4.79417e-05	1.32561e-05	0.000592439	2.07519e-05	4.43987e-05	7.28961e-05	0.000196232	2.55822e-05	2.09351e-05	4.31323e-05	0.000150501	0.00943002	0.0037204	0.003311	0.0146598	0.012158	0.00561777	0.0012421	0.00964427	0.0210808	0.00973275	0.000705001	0.00412072	0.00523123	0.0311877	0.000910222	0.0143512	0.0148375	0.00280264
Actinomyces	0.000482689	0.00202298	0.000260204	0.00180206	2.12094e-05	0.000357362	0.00068778	0.000565259	0.000780623	0.00455224	8.05887e-05	0.057855	0.000194368	0.00210963	0.000255729	0.000538401	0.000214117	0.00015559	0.000153018	0.000653947	0.000239709	0.000397682	0.000651683	0.000228271	0.000155396	0.000121494	0.000981158	0.000102329	0.000334962	0.000107831	0.000263377	0.108101	0.199883	0.0768815	0.0649689	0.290611	0.0565641	0.0405132	0.423645	0.0913545	0.245078	0.00747431	0.232872	0.03019	0.0557115	0.00780584	0.0990526	0.139263	0.101667
Actinomyces dentalis	0	6.52575e-05	0	3.107e-05	0	4.46702e-05	0	0	0	0.000102682	0	0.00232	0	6.69723e-05	0	0.00010768	2.14117e-05	0	0.000114763	0.000130789	4.79417e-05	0	0	0	0	0	8.40992e-05	1.27911e-05	0	0	3.76252e-05	0.0128716	0.0133934	0.00887348	0.0044487	0.0144076	0.0037749	0.00358403	0.0568862	0.00601736	0.0209737	0.000430834	0.0220847	0.00203164	0.00194535	0.000753921	0.00627465	0.00531381	0.00319348
Actinomyces massiliensis	0	0.00052206	2.36549e-05	0.000838891	0	0	0	0	0	0.000308046	0	0.00221125	0	0.000234403	0	6.46081e-05	4.28235e-05	1.94487e-05	1.27515e-05	1.86842e-05	7.19126e-05	6.62804e-05	5.92439e-05	0	2.21994e-05	0	0.000196232	1.27911e-05	2.09351e-05	0	3.76252e-05	0.0143515	0.0101821	0.00465748	0.0038217	0.0150346	0.00315071	0.00230363	0.0599742	0.00583057	0.0124877	0.00029375	0.008916	0.00141332	0.00269038	0.000496485	0.0079743	0.00658614	0.00376545
Actinomyces naeslundii	0	0.000163144	9.46196e-05	0.000745681	0	0.000603048	0	2.45765e-05	2.89119e-05	0.000444955	2.68629e-05	0.0028275	0.000583105	0.000636237	2.32481e-05	0.000258432	0.000192706	0.000136141	8.92604e-05	3.73684e-05	0	6.62804e-05	0.000177732	0.00118286	2.21994e-05	0.000145792	0.000252298	5.11643e-05	4.18703e-05	2.15662e-05	0.000489128	0.00912028	0.0150382	0.00942532	0.00659841	0.0279055	0.00481523	0.00472763	0.107239	0.0112475	0.0295904	0.000600556	0.0228619	0.00341551	0.00490477	0.000698756	0.0113608	0.0110206	0.0076453
Actinomyces oris	3.44778e-05	0.000163144	9.46196e-05	0	2.12094e-05	8.93405e-05	5.9807e-05	0	0	0.000171137	0	0.00261	2.4296e-05	0.000234403	9.29923e-05	4.30721e-05	0	0	3.82544e-05	7.47368e-05	7.19126e-05	0.000278378	5.92439e-05	0	6.65981e-05	2.42987e-05	0.000196232	0.000140702	0.000669924	0.0012077	3.76252e-05	0.0117015	0.0361075	0.0109042	0.0093154	0.0491359	0.00960074	0.00599709	0.0812792	0.0128486	0.0381065	0.000953057	0.0392275	0.00443624	0.00697429	0.00130557	0.0141212	0.0230328	0.0170065
Actinomyces provencensis	0	0	7.09647e-05	0	0	0	8.97105e-05	4.9153e-05	0	0.000205364	0	0.00177625	0	0.000267889	4.64961e-05	2.1536e-05	2.14117e-05	1.94487e-05	0	0	0	0	0.000118488	0	0	0	2.80331e-05	1.27911e-05	0	0	0.000112876	0.00667673	0.00270219	0.00370832	0.00907654	0.00460995	0.0101803	0.00702579	0.00633733	0.0131021	0.00515796	0.000907362	0.00458998	0.00157035	0.00900242	0.000717145	0.0183256	0.00892496	0.0151571
Actinomyces sp. oral taxon 414	0.000379256	0	0	0	0	0.000357362	0	4.9153e-05	0	0.000239591	0	0.001595	0	3.34862e-05	0	0.00010768	4.28235e-05	0	0	3.73684e-05	2.39709e-05	0	5.92439e-05	0	0	0	8.40992e-05	1.27911e-05	4.18703e-05	0	3.76252e-05	0.00774363	0.00595264	0.00474577	0.00498613	0.00736362	0.00231844	0.00154305	0.0155437	0.00377586	0.00994389	0.000143611	0.00800681	0.00119739	0.00202813	0.00044132	0.00362933	0.00349888	0.00297423
Actinomyces timonensis	0	0	0	0	0	0	2.99035e-05	0	2.89119e-05	0.000171137	0	0.00105125	0	3.34862e-05	0	2.1536e-05	0	3.88975e-05	0	1.86842e-05	0	0	0	0	0	2.42987e-05	0	0	6.28054e-05	2.15662e-05	3.76252e-05	0.000963652	0.00152732	0.000993301	0.000835997	0.00178251	0.000951157	0.000443216	0.00159009	0.00136091	0.00222204	0.000124028	0.0040034	0.000490735	0.00117963	0.000101136	0.00196802	0.00190848	0.000962812
Actinomycetaceae	3.44778e-05	0.000587317	7.09647e-05	3.107e-05	0	0	0.000239228	9.8306e-05	0.000115648	0.000479183	0	0.0138837	4.85921e-05	0.000267889	0.00106941	8.61441e-05	4.28235e-05	3.88975e-05	2.5503e-05	3.73684e-05	0	0	0.000177732	0	2.21994e-05	0	0.000112132	2.55822e-05	2.09351e-05	0	7.52505e-05	0.00519684	0.00798907	0.00810092	0.00537427	0.0115556	0.0045923	0.00207381	0.0117068	0.00901937	0.0128798	0.000515695	0.0261321	0.00245367	0.0073468	0.00077231	0.0114758	0.0134904	0.00501425
Actinomycetales bacterium SN12	3.44778e-05	6.52575e-05	0	3.107e-05	0	0.000178681	0	0	2.89119e-05	0.00051341	0	0.00242875	7.28881e-05	3.34862e-05	0	2.1536e-05	2.14117e-05	1.94487e-05	0.000267781	0.000112105	0	3.97682e-05	5.92439e-05	4.15037e-05	0	4.85974e-05	0.000140165	0	8.37406e-05	2.15662e-05	0.00165551	0.00158314	0.000861566	0.00139062	0.00259756	0.00255698	0.0014416	0.000262646	0.00228144	0.00348233	0.00220193	0.000339445	0.00283024	0.00105017	0.00571188	0.00212385	0.00306704	0.00372341	0.00099141
Actinomycetospora chiangmaiensis	6.89556e-05	6.52575e-05	0.000307514	0.00012428	2.12094e-05	2.23351e-05	2.99035e-05	7.37295e-05	0.00014456	0.000444955	5.37258e-05	0.008265	4.85921e-05	0.000167431	6.97442e-05	0.000258432	6.42352e-05	0.000175039	0.000216775	0.00170026	0.000167796	0.000119305	0.0014811	2.07519e-05	6.65981e-05	2.42987e-05	0.000476562	1.27911e-05	0.000125611	6.46985e-05	0.000978256	0.0185159	0.0097122	0.00560663	0.0260055	0.0222876	0.0089914	0.0014555	0.0174334	0.0161041	0.0143277	0.0027025	0.00824144	0.00825415	0.0622098	0.00161817	0.0260187	0.0264568	0.00496658
Actinoplanes	0.000103433	0	0.000212894	0.00012428	0.000169675	0.000513708	0.000418649	0.0004178	2.89119e-05	0.000787229	8.05887e-05	0.00986	0.000340144	0.000669723	0.000581202	0.000366113	0.000321176	0.000719603	0.000229527	0.0022421	0.000119854	7.95364e-05	0.00159959	0.000145263	2.21994e-05	0.000121494	0.000476562	7.67465e-05	0.000230287	0.000107831	0.00248327	0.0199269	0.0077541	0.00701932	0.0126892	0.0188209	0.0145051	0.00168531	0.0107389	0.0107405	0.01845	0.00118153	0.00510324	0.00949081	0.0397555	0.00171931	0.0188751	0.0218166	0.00365106
Actinoplanes friuliensis	0.000103433	6.52575e-05	0.000165584	0.00043498	0.000148465	0.00116143	8.97105e-05	0.000122882	0.000260208	0.00126641	5.37258e-05	0.00656125	0.000145776	0.000736696	0.00137164	2.1536e-05	0.000385411	0.000252833	0.000178521	0.00108368	4.79417e-05	6.62804e-05	0.000770171	2.07519e-05	0.000110997	4.85974e-05	0.000532629	0	2.09351e-05	8.62646e-05	0.00124163	0.0175522	0.00395537	0.00514309	0.00641927	0.0132029	0.00570694	0.000705862	0.00485094	0.00519014	0.0122062	0.00129903	0.002229	0.00676232	0.0377067	0.00105733	0.00926501	0.0132845	0.00176357
Aerococcus viridans	3.44778e-05	0	0.000118275	0.00015535	2.12094e-05	0.0158579	0.000149517	7.37295e-05	0.00124321	0.000136909	0.00265943	0.217319	2.4296e-05	3.34862e-05	6.97442e-05	0	0	3.88975e-05	8.92604e-05	0.000112105	2.39709e-05	2.65121e-05	0	0	0	4.85974e-05	0.000168198	6.39554e-05	0.000753665	2.15662e-05	0	0.00750272	0.0102996	0.00432638	0.0165109	0.0164606	0.00468147	0.00175098	0.0070402	0.00817881	0.0116833	0.021731	0.00620307	0.00518216	0.0069329	0.0218821	0.015233	0.0154737	0.0138988
Aeromicrobium	3.44778e-05	6.52575e-05	4.73098e-05	6.21401e-05	6.36281e-05	0.000357362	2.99035e-05	7.37295e-05	5.78239e-05	0.000616092	5.37258e-05	0.0097875	4.85921e-05	0.000602751	4.64961e-05	0.000236896	6.42352e-05	7.77949e-05	0.000127515	0.000280263	7.19126e-05	1.32561e-05	0.000829415	4.15037e-05	2.21994e-05	0.000121494	0.000280331	7.67465e-05	0.000104676	2.15662e-05	0.000338627	0.0167262	0.010143	0.00615846	0.0196459	0.0176284	0.0102992	0.00106153	0.0217774	0.0270981	0.0183897	0.00188653	0.006687	0.00952025	0.0478887	0.00211466	0.0348237	0.0280098	0.00500471
Aeromicrobium choanae	0.000965378	0.000130515	9.46196e-05	3.107e-05	2.12094e-05	0.00136244	0.000209324	4.9153e-05	5.78239e-05	0.000650319	2.68629e-05	0.00670625	9.71841e-05	0.000502292	6.97442e-05	0.00010768	6.42352e-05	9.72436e-05	7.65089e-05	0.000168158	0	5.30243e-05	0.000236976	4.15037e-05	0.000155396	0.000121494	0.000112132	7.67465e-05	2.09351e-05	8.62646e-05	0.000150501	0.0432267	0.0293716	0.0213008	0.0508764	0.0554423	0.0428318	0.00299307	0.0398906	0.0379321	0.0411229	0.00528751	0.0127288	0.0248901	0.163058	0.00481774	0.117314	0.0687615	0.0152429
Aeromonas	6.89556e-05	0.000489431	0.00423423	0.0158457	0.00193005	0.00730358	0.00149517	0.0019907	0.0021684	0.0028751	0.00142373	0.00174	0.00196798	0.00287981	0.00511457	0.00174442	0.00447505	0.00583462	0.00549589	0.00708131	0.00397916	0.00288982	0.000533195	0.00242797	0.000621582	0.000826156	0.00546645	0.00126632	0.00462667	0.0013371	0.00959443	0.0215789	0.0280401	0.0257375	0.0551161	0.0422886	0.0238086	0.00921451	0.0406857	0.0358774	0.0297613	0.00668445	0.0153244	0.0148496	0.0406868	0.00341103	0.0763181	0.0389555	0.0100476
Agaricales	0.000241345	0	0	0	0	0	0.000837298	2.45765e-05	0.000115648	0.000308046	0	0.0126512	7.28881e-05	3.34862e-05	4.64961e-05	0.00010768	0.000171294	1.94487e-05	0.000140266	1.86842e-05	0	1.32561e-05	0.00568742	0	0	0	0.000504595	2.55822e-05	6.28054e-05	2.15662e-05	0.00255852	0.00574749	0.0160173	0.0216098	0.00316485	0.00181939	0.00199148	0.000317364	0.00197033	0.00222816	0.00133725	0.000182778	0.00165709	0.00079499	0.00395279	0.000229854	0.00268366	0.00267562	0.000619631
Agaricomycetes	0.00106881	0	0.000331169	6.21401e-05	0.000190884	4.46702e-05	0.00328938	0.000245765	0.000289119	0.000308046	0.000161177	0.0734787	0.000291552	0.000234403	0.000464961	0.000236896	0.000685176	0.00015559	0.00043355	0.000298947	2.39709e-05	0.000119305	0.038627	4.15037e-05	6.65981e-05	0.000145792	0.00257904	0.000153493	0.000586184	0.000107831	0.0113252	0.0330739	0.0645783	0.0870352	0.0211985	0.0104984	0.0116219	0.00136248	0.0131125	0.0137025	0.0085061	0.00109014	0.00888667	0.00389643	0.0257862	0.000937804	0.0118464	0.0157543	0.00451854
Agaricomycetes incertae sedis	0.000172389	3.26287e-05	7.09647e-05	3.107e-05	0	2.23351e-05	0.000927008	0.000122882	5.78239e-05	6.84547e-05	8.05887e-05	0.01711	7.28881e-05	6.69723e-05	2.32481e-05	6.46081e-05	8.56469e-05	0	0.000140266	0.000130789	0	7.95364e-05	0.00811642	0	2.21994e-05	4.85974e-05	0.000532629	1.27911e-05	4.18703e-05	2.15662e-05	0.00131688	0.00863845	0.0248288	0.0338164	0.00450841	0.00244634	0.00212524	0.000262646	0.00293822	0.00313543	0.00150817	0.000248056	0.00214101	0.00103054	0.00637413	0.000312601	0.00270922	0.0035176	0.00106767
Agaricomycetidae	0.000137911	3.26287e-05	0	0	0	6.70054e-05	0.000209324	2.45765e-05	8.67358e-05	0.000102682	0	0.0109837	0.000145776	0.000100458	4.64961e-05	6.46081e-05	0	0	7.65089e-05	1.86842e-05	2.39709e-05	3.97682e-05	0.00533195	0	0	0	0.000280331	1.27911e-05	2.09351e-05	0	0.00285952	0.00712414	0.0159781	0.0212787	0.00238856	0.0014506	0.00118895	0.000169626	0.00149791	0.0012942	0.00127692	0.000137084	0.00112916	0.000667399	0.00219369	8.27475e-05	0.00146962	0.00190848	0.000476639
Agaricomycotina	0.000413733	0	2.36549e-05	0	2.12094e-05	6.70054e-05	0.00218295	7.37295e-05	0.00014456	0.000205364	8.05887e-05	0.0605375	0.000170072	6.69723e-05	9.29923e-05	0.000236896	0.000406823	3.88975e-05	0.000382544	0.000168158	2.39709e-05	0.000185585	0.0203207	4.15037e-05	4.43987e-05	4.85974e-05	0.00232675	6.39554e-05	0.000293092	8.62646e-05	0.0116262	0.0361714	0.083102	0.100345	0.00621027	0.00430262	0.00384921	0.000465103	0.00419416	0.00421616	0.00296608	0.000385139	0.00290357	0.00157035	0.00999579	0.000367766	0.00470279	0.00527639	0.00195422
Agrobacterium	0.00827467	0.000652575	0.000685992	0.0441505	0.000254512	0.00134011	0.000837298	0.000466953	0.12143	0.403677	0.0914145	0.003625	0.000631697	0.00210963	0.00330123	0.121872	0.00188423	0.00219771	0.000956361	0.00213	0.000743096	0.000291634	0.000355464	0.000601804	0.00033299	0.172326	0.00409283	8.95376e-05	0.00184229	0.00028036	0.00199414	0.00443968	0.00383789	0.00682066	0.00546384	0.00392153	0.00274944	0.00196438	0.00353738	0.00573718	0.00868708	0.000613612	0.00200903	0.00216905	0.0073468	0.000514873	0.00624909	0.0066984	0.00218301
Agrobacterium genomosp. 2 str. CFBP 5494	0.000999856	6.52575e-05	2.36549e-05	0.000745681	2.12094e-05	4.46702e-05	2.99035e-05	2.45765e-05	0.0038742	0.0111923	0.000805887	0.00010875	0.00106903	0.000133945	0.000209233	0.00241204	0	5.83462e-05	1.27515e-05	0	7.19126e-05	0	0	6.22556e-05	2.21994e-05	0.000801857	0.000196232	0	0.000188416	0	0.000225751	0.000172081	0.000156648	8.82934e-05	0.000208999	0.000528607	0.000237789	0.000979452	0.000495464	0.00058706	0.000583161	1.95834e-05	0.000689231	0.000107962	0.000289733	4.59708e-05	0.000332262	0.000580029	0.000104861
Agrobacterium larrymoorei	0.0027927	6.52575e-05	2.36549e-05	0.00195741	2.12094e-05	0.00167513	0.000149517	0.000172035	0.0451605	0.163059	0.0174609	0.001595	0.000315848	0.000334862	0.000627698	0.0698844	0.000942116	0.000564013	0.000229527	0.000504473	0.000503388	5.30243e-05	5.92439e-05	0.000124511	6.65981e-05	0.0259267	0.000644761	2.55822e-05	0.00115143	4.31323e-05	0.000564378	0.0010669	0.000469945	0.000375247	0.000895711	0.000971162	0.00049044	0.0006402	0.00071439	0.00088059	0.00115627	0.00017625	0.000586579	0.000471105	0.0017384	0.000340184	0.00100957	0.00117877	0.000314582
Agrobacterium rhizogenes	0.00479241	0.000195772	0.000969851	0.0018642	6.36281e-05	0.00493606	0.00131575	0.00108137	0.0461435	0.126538	0.00338473	0.00261	0.00381448	0.000971099	0.00167386	0.0237327	0.00156306	0.000777949	0.00110938	0.000840789	0.0005753	0.000159073	0.000355464	0.000477293	4.43987e-05	0.00398499	0.00134559	5.11643e-05	0.00138172	0.000366625	0.00127926	0.00254679	0.00129235	0.000905007	0.00220942	0.00222507	0.00123353	0.000689446	0.00167075	0.00274851	0.00260411	0.000228473	0.00101185	0.00101091	0.00399418	0.000285019	0.00269644	0.00260078	0.000686361
Agrobacterium rubi	0.00268927	9.78862e-05	0.000165584	0.00351091	0	8.93405e-05	0.000837298	0.00098306	0.0587491	0.124143	0.101515	0.00126875	0.000996137	0.000569265	0.00106941	0.0359221	0.000706587	0.000777949	0.000357041	0.000766052	0.000167796	0.000278378	0.000118488	0.000186767	2.21994e-05	0.193126	0.000925092	6.39554e-05	0.000607119	0.000150963	0.000639629	0.00120456	0.000822404	0.000507687	0.00265728	0.00131537	0.000564749	0.000290005	0.00117529	0.00206805	0.00295602	0.000267639	0.000513257	0.000853878	0.00229717	0.000174689	0.00261976	0.00157169	0.000591033
Agrobacterium salinitolerans	0.000103433	0	2.36549e-05	0.00012428	2.12094e-05	0	0	0	0.00352726	0.0095152	0.000617847	7.25e-05	0	3.34862e-05	6.97442e-05	0.00445796	0.00012847	0	1.27515e-05	7.47368e-05	2.39709e-05	0	0	0.000186767	0	0.000656065	0.000112132	1.27911e-05	0.000167481	2.15662e-05	0	3.44161e-05	0.000117486	4.41467e-05	0.000268713	0.000135225	0.000104033	7.11334e-05	5.76121e-05	0.000226819	0.000281526	1.95834e-05	0.000205303	2.94441e-05	0.00047599	2.75825e-05	0.000217249	0.000355502	3.81312e-05
Agrobacterium tumefaciens	0.0318575	0.000685203	0.000756957	0.0321575	0.000127256	0.00404266	0.00164469	0.00120425	0.113219	0.304658	0.0443507	0.0051475	0.00767755	0.00200917	0.00513782	0.110286	0.0023767	0.00204212	0.000828846	0.0025971	0.00107869	0.000278378	0.000414707	0.000477293	0.000399589	0.0785577	0.0130634	7.67465e-05	0.00261689	6.46985e-05	0.00112876	0.00574749	0.00262386	0.00256051	0.00683726	0.00521231	0.00328446	0.00321742	0.00495464	0.008459	0.00700798	0.00101833	0.00391542	0.00327811	0.015211	0.000855057	0.00876662	0.0115444	0.00713053
Agrobacterium tumefaciens complex	0.00644735	0.000424173	0.000283859	0.00832677	0.000424187	0.00160813	5.9807e-05	0.000172035	0.0235921	0.0541477	0.00290119	0.001015	0.00267256	0.000636237	0.000627698	0.0261878	0.00049247	0.000525116	0.000382544	0.000429736	0.000215738	0	0.000118488	6.22556e-05	0.00033299	0.00437377	0.00123346	3.83732e-05	0.000544314	8.62646e-05	0.00139213	0.00120456	0.000861566	0.0006622	0.00185114	0.00245864	0.00145646	0.000886431	0.00140574	0.00200134	0.00227232	0.000195834	0.00130514	0.000844063	0.0017177	0.000294213	0.0025942	0.00407891	0.000610098
Agrobacterium vitis	0.00479241	6.52575e-05	0.000709647	0.00301379	2.12094e-05	0.00288123	0.00520321	0.00437462	0.0678274	0.250921	0.00822005	0.00163125	0.00128769	0.00164082	0.00106941	0.0142138	0.001456	0.000777949	0.00094361	0.000709999	0.000431475	0.000119305	0.000236976	0.000352782	2.21994e-05	0.0104484	0.00210248	0.000434897	0.00200977	0.000150963	0.00131688	0.00244355	0.00156648	0.000706347	0.00206014	0.00217589	0.00108491	0.000990395	0.00212013	0.00285525	0.00262422	0.000280695	0.00143712	0.000912766	0.00469782	0.000266631	0.00238973	0.00340533	0.000705426
Agrococcus	3.44778e-05	9.78862e-05	2.36549e-05	3.107e-05	8.48374e-05	4.46702e-05	5.9807e-05	4.9153e-05	5.78239e-05	0.000102682	2.68629e-05	0.00435	0.000145776	6.69723e-05	0.00011624	2.1536e-05	2.14117e-05	1.94487e-05	7.65089e-05	0.000298947	2.39709e-05	3.97682e-05	0.000236976	2.07519e-05	0.000110997	4.85974e-05	0.000112132	0	0.000104676	2.15662e-05	0.000112876	0.0259842	0.0151557	0.0105952	0.044069	0.0245249	0.0194095	0.00225985	0.0397524	0.0628688	0.0329586	0.00346625	0.0124795	0.0112575	0.0708604	0.00322715	0.0660819	0.0456913	0.0111534
Agrococcus baldri	0	3.26287e-05	2.36549e-05	0	0	0.000134011	2.99035e-05	2.45765e-05	5.78239e-05	0.000479183	5.37258e-05	0.003335	4.85921e-05	0.000301375	4.64961e-05	4.30721e-05	4.28235e-05	1.94487e-05	1.27515e-05	0.000298947	7.19126e-05	2.65121e-05	5.92439e-05	0.000124511	2.21994e-05	0	8.40992e-05	5.11643e-05	4.18703e-05	0	0.000112876	0.020099	0.00920309	0.00697518	0.0360076	0.0177514	0.0115476	0.000941149	0.0258448	0.0699402	0.023799	0.00231736	0.011453	0.0073512	0.0544077	0.00253759	0.0391942	0.0377767	0.00748324
Agrococcus carbonis	0	3.26287e-05	0.000118275	0	4.24187e-05	4.46702e-05	0	2.45765e-05	0.000115648	6.84547e-05	0	0.0007975	2.4296e-05	0.000100458	0.000139488	0.00021536	4.28235e-05	5.83462e-05	2.5503e-05	0.000149474	4.79417e-05	0.000106049	0.000236976	6.22556e-05	0	0	0.000140165	2.55822e-05	0	4.31323e-05	0.000188126	0.0165886	0.00740164	0.00584944	0.0221838	0.0145428	0.0102398	0.000826241	0.021328	0.0364111	0.0193247	0.00213459	0.00661368	0.00576122	0.043998	0.00159978	0.0334435	0.0266252	0.00644417
Agrococcus lahaulensis	3.44778e-05	0	0	9.32101e-05	2.12094e-05	0	0	0	0	3.42273e-05	0	0.00068875	2.4296e-05	0	4.64961e-05	4.30721e-05	2.14117e-05	0	5.10059e-05	7.47368e-05	9.58834e-05	3.97682e-05	5.92439e-05	0	2.21994e-05	0	2.80331e-05	2.55822e-05	0	0	3.76252e-05	0.00684881	0.00379872	0.00302405	0.0112262	0.00689648	0.00625683	0.00111077	0.0105545	0.0168246	0.00941101	0.00118806	0.00351947	0.00276774	0.0203434	0.000901028	0.0188878	0.0125735	0.00327928
Agrococcus sp. Marseille-P2731	0.0012412	3.26287e-05	0	3.107e-05	4.24187e-05	2.23351e-05	2.99035e-05	2.45765e-05	0	0.000273819	2.68629e-05	0.00464	9.71841e-05	6.69723e-05	0.0012089	8.61441e-05	0	1.94487e-05	1.27515e-05	9.3421e-05	0	0	0	4.15037e-05	2.21994e-05	4.85974e-05	0.000308364	2.55822e-05	0.000104676	2.15662e-05	3.76252e-05	0.0146269	0.00845901	0.0059598	0.0251396	0.0140511	0.0102844	0.000782467	0.0219041	0.0388927	0.0187717	0.00195834	0.00632039	0.00656603	0.0462124	0.00199513	0.0339163	0.0262323	0.0064251
Ajellomycetaceae	0.000344778	0	0	0	2.12094e-05	4.46702e-05	0.000717684	0.000270341	0.000549327	0.000342273	8.05887e-05	0.0172187	0	0.000133945	0.00011624	8.61441e-05	0	0	3.82544e-05	0.000149474	2.39709e-05	6.62804e-05	0.0190765	0	0	9.71948e-05	0.000224265	2.55822e-05	0.000104676	6.46985e-05	0.0040259	0.00378577	0.00967304	0.0123831	0.00200042	0.00161041	0.00148618	0.000207928	0.00178598	0.00205471	0.00137747	0.000137084	0.00152511	0.000677214	0.00266968	0.000147107	0.00176355	0.0024698	0.000610098
Albugo candida	0	3.26287e-05	0	3.107e-05	0	0	0.000119614	2.45765e-05	5.78239e-05	0	2.68629e-05	0.001015	0	6.69723e-05	2.32481e-05	6.46081e-05	2.14117e-05	0	7.65089e-05	0	0	0	0.000414707	4.15037e-05	2.21994e-05	0	5.60662e-05	0	0	0.000107831	0.000564378	0.00846637	0.0166047	0.0256051	0.00247813	0.00131537	0.00209552	0.000169626	0.00183206	0.00162776	0.00137747	0.000267639	0.00102651	0.000588881	0.00314567	0.000128718	0.00189134	0.00177751	0.000505238
Albugo laibachii Nc14	3.44778e-05	3.26287e-05	2.36549e-05	0	0	4.46702e-05	2.99035e-05	2.45765e-05	2.89119e-05	0.0011295	2.68629e-05	0.00134125	0	0.000133945	4.64961e-05	2.1536e-05	0	0	2.5503e-05	5.60526e-05	0	0	0.000236976	0	0	0	2.80331e-05	2.55822e-05	2.09351e-05	2.15662e-05	0.000263377	0.0662166	0.0298807	0.032801	0.049294	0.0122563	0.0246706	0.00155399	0.0212589	0.0202536	0.00643488	0.00165806	0.00981054	0.00527049	0.0591056	0.00167334	0.0139422	0.023538	0.00774062
Alcaligenaceae	0.00127568	0.000391545	0.00333534	0.00863747	0.000381768	0.246044	0.00457523	0.00412885	0.0026599	0.00883065	0.0774189	0.001885	0.00206516	0.00341559	0.00571902	0.0116725	0.00421811	0.00317014	0.00206574	0.0089871	0.00306827	0.00107374	0.00106639	0.0129699	0.00168715	0.138381	0.012727	0.00150935	0.00265876	0.0264832	0.00496653	0.011908	0.0110046	0.0114561	0.0147792	0.018157	0.00804025	0.00470575	0.0124212	0.0266712	0.0199682	0.00323125	0.0121569	0.0104526	0.0177151	0.00442239	0.0288941	0.0323694	0.00990457
Alcaligenes	0.000275822	3.26287e-05	0.000118275	0.00021749	0	0.00180914	0.00158488	0.00130255	0	6.84547e-05	0.000590984	7.25e-05	0	0.000133945	0	0.000301505	0.000278353	0.000252833	0.00137716	7.47368e-05	4.79417e-05	1.32561e-05	0	6.22556e-05	0	0.000996247	0.000224265	0	6.28054e-05	0.00125084	3.76252e-05	0.000998068	0.000391621	0.000507687	0.000597141	0.00088511	0.000193204	0.000136795	0.000541554	0.00121415	0.00069376	9.79168e-05	0.000351947	0.000304255	0.000889895	9.19416e-05	0.00250475	0.00437828	0.00118207
Alcaligenes faecalis	0.00572331	0.000293659	0.000283859	0.00475371	6.36281e-05	0.0049584	0.00744597	0.00678311	0.000809534	0.00239591	0.00196099	0.001305	0	0.000636237	0.000674194	0.00021536	0.00175576	0.000641808	0.000612071	0.00108368	0.000143825	0.000861645	0.000177732	0.00109985	0.000488386	0.00298874	0.000925092	3.83732e-05	0.000628054	0.000496022	0.000639629	0.00203055	0.00184062	0.00125818	0.00217956	0.00279055	0.0016348	0.000683975	0.00222383	0.00410942	0.00216172	0.000365556	0.000997185	0.00153109	0.00314567	0.000689562	0.00751424	0.00868172	0.00141085
Alcaligenes faecalis subsp. faecalis NCIB 8687	0	0	0	0	0	0	0	0	0	0	0	0	0	0	0	0	0	0	0	0	0	0	0	0	0	2.42987e-05	0	0	0	0	0	0	0	2.20733e-05	2.9857e-05	1.22932e-05	0	0	1.15224e-05	1.33423e-05	0	0	1.46645e-05	1.96294e-05	6.20857e-05	0	3.8338e-05	5.61318e-05	1.90656e-05
Algoriella xinjiangensis	0	6.52575e-05	0.000709647	0.00108745	0.00201489	4.46702e-05	2.99035e-05	0	0.00800861	0.00260128	0.00257884	0.00058	0.000898953	0.0012055	0.000883427	0	0.00244094	9.72436e-05	0.000675829	0.00160684	0.00146222	0.000225353	5.92439e-05	0.00265624	6.65981e-05	0.000826156	0.00168198	0	0.000628054	2.15662e-05	7.52505e-05	0.00172081	0.00129235	0.000882934	0.00223928	0.00244634	0.0014416	0.000306421	0.0019012	0.00192129	0.00222204	0.000241528	0.00139313	0.000873507	0.00206952	0.000239048	0.00590405	0.00411634	0.00227834
Alishewanella	6.89556e-05	0.00140304	4.73098e-05	0.00055926	0	0.000580713	0.000358842	0.000245765	8.67358e-05	0.000273819	0	0.00054375	0	0.000100458	0.000139488	0.000409185	6.42352e-05	1.94487e-05	3.82544e-05	5.60526e-05	0.000263679	0.000172329	0.00029622	0.000207519	0	0	0.000392463	0	0.000544314	0	3.76252e-05	0.00708972	0.00332878	0.00236185	0.0108978	0.00840854	0.00374518	0.000683975	0.0124212	0.0263643	0.0170926	0.000450417	0.00544052	0.00370014	0.0118584	0.000809086	0.0123832	0.0145756	0.00269778
Aliterella atlantica	0.000275822	6.52575e-05	9.46196e-05	0.0003107	8.48374e-05	0.000625383	0.000119614	2.45765e-05	0.000375855	0.000136909	0.000268629	0.01363	2.4296e-05	0.00113853	0.000302225	0.000710689	0.00062094	0.00420092	0.000714083	0.000373684	0.000359563	0.000119305	0.00936054	4.15037e-05	4.43987e-05	0.00019439	0.00128952	3.83732e-05	0.000272157	0.000194095	0.00142976	0.00836312	0.00493443	0.00271502	0.0247216	0.0114573	0.00312098	0.000963036	0.0110385	0.00418947	0.0224416	0.000907362	0.00159843	0.0052803	0.01399	0.00092861	0.00752702	0.0180183	0.00204002
Alkanindiges	0.000172389	0.000326287	0.000236549	0.00034177	0.000127256	0.000625383	0.000568166	0.000466953	0.000838446	1.65903	0.000967064	0.0039875	0.00012148	0.00254495	0.000581202	0.000258432	0.000256941	0.000213936	0.00034429	0.000728684	0.44255	0.000225353	0.00136261	0.000394286	0.000155396	0.000777559	0.0701668	0.000230239	0.000230287	0.000129397	0.000225751	0.0221984	0.00900728	0.0155396	0.039053	0.0154894	0.0104181	0.00107247	0.0335072	0.0440295	0.0115627	0.00421042	0.0181986	0.061067	0.0509723	0.00479935	0.0572514	0.0480676	0.00688267
Alkanindiges illinoisensis	0.000241345	0.000358916	0.000260204	0.00118066	0.000233303	0.00145178	0.00113633	0.000712718	0.000925182	2.17145	0.00359963	0.00416875	0.000218664	0.0041188	0.000209233	0.000473793	0.000385411	0.000408423	0.000905355	0.00130789	0.583522	0.000185585	0.00177732	0.000207519	0.00035519	0.00454386	0.0947798	0.000268613	0.0011305	0.000194095	0.000714879	0.01886	0.00697085	0.0161798	0.0317082	0.0150223	0.00964532	0.00146097	0.0266974	0.0384257	0.0127994	0.00529403	0.0141512	0.0630398	0.0372721	0.00491888	0.0410344	0.035625	0.00733071
Alkanindiges sp. H1	0.000448211	0.000358916	0.00104082	0.00354198	0.000106047	0.00138478	0.000209324	0.000294918	0.00491503	2.08013	0.00848868	0.003625	0.00024296	0.00391788	0.000883427	0.000279968	0.000385411	0.000505667	0.00161944	0.00285868	0.578776	0.000238609	0.0014811	0.000394286	0.000599383	0.0109344	0.0888368	0.000319777	0.000293092	0.000194095	0.000564378	0.0417124	0.0146075	0.0303288	0.0810619	0.0279178	0.0173735	0.00244589	0.0720036	0.0782391	0.0205815	0.0127683	0.042131	0.148673	0.104118	0.0145176	0.127116	0.0821583	0.0117158
Alloiococcus otitis	0	0	0.000496753	0	0	2.23351e-05	0	0	0	0	0	7.25e-05	0	0	0	0	0.000321176	0	0	0	0	0	0.000118488	0	4.43987e-05	0	0	0	2.09351e-05	0	0.000112876	0.00134223	0.00285883	0.00205282	0.00119428	0.00780618	0.00164966	0.00127493	0.00464354	0.00277519	0.00420278	0.000633195	0.00639371	0.00119739	0.00091059	0.000524067	0.00173799	0.00400407	0.00231647
Allomyces macrogynus ATCC 38327	3.44778e-05	0.00026103	0.000189239	9.32101e-05	2.12094e-05	6.70054e-05	0.000239228	2.45765e-05	0.000404767	0.000376501	5.37258e-05	0.0057275	9.71841e-05	0.000234403	0.00111591	6.46081e-05	0.000107059	0.000330628	6.37574e-05	0.000448421	7.19126e-05	0.00030489	0.00420632	0.00101684	8.87974e-05	0.000121494	0.000308364	3.83732e-05	0.000586184	0	0.00124163	0.0468404	0.13178	0.251327	0.00626998	0.00566716	0.00762411	0.000891903	0.00562294	0.00503004	0.00667618	0.000411251	0.00514723	0.00174701	0.00842296	0.000450514	0.00520119	0.0054635	0.0018303
alpha proteobacterium L41A	0.000137911	0.000163144	0.00581911	0.00201955	0.000296931	0.0930704	0.00188392	0.00147459	0.00884706	0.0205022	0.000134315	0.00177625	0.527613	0.0123899	0.0065792	0.000581473	0.000364	0.000233385	0.00311136	0.00362473	0.0105951	0.000198841	0.000177732	8.30075e-05	0.000377389	0.00019439	0.0350133	0.00251984	0.0118284	0.000129397	0.00541803	0.00141106	0.00152732	0.000882934	0.00289613	0.00260616	0.00151591	0.000711334	0.00239666	0.00310875	0.00253373	0.000345973	0.00203836	0.00162924	0.00397348	0.000321796	0.00405105	0.00280659	0.000724492
Alphaproteobacteria	0.678213	0.00554688	0.195437	0.0728592	0.00653248	2.49613	0.0724262	0.0781287	0.393405	0.62571	0.0366947	0.409516	7.51029	0.389444	0.161156	0.0856488	0.0168082	0.0118054	0.0687815	0.131836	0.329312	0.00823202	0.0308068	0.00998165	0.00952353	0.0271174	1.01698	0.088962	0.265709	0.0186979	0.713412	0.216477	0.198317	0.235589	0.261548	0.195253	0.115997	0.0304068	0.216333	0.401789	0.209837	0.0274493	0.113855	0.132636	0.448507	0.0295225	0.327215	0.322253	0.0668344
Altererythrobacter	3.44778e-05	0	0.000118275	9.32101e-05	0	8.93405e-05	0	0	2.89119e-05	0	0.000107452	0.00145	0	3.34862e-05	0.00011624	0.00010768	2.14117e-05	0.00015559	2.5503e-05	0.000112105	4.79417e-05	0	0.000118488	4.15037e-05	2.21994e-05	0.000145792	0.000112132	0	2.09351e-05	0	3.76252e-05	0.00323512	0.00148816	0.00181001	0.00573255	0.00399529	0.00227386	0.000262646	0.005139	0.00935293	0.00457479	0.000450417	0.00189172	0.00222793	0.0122516	0.000643591	0.00736089	0.0068668	0.00117253
Altererythrobacter atlanticus	0	9.78862e-05	9.46196e-05	0.00024856	2.12094e-05	0.00113909	0.000299035	0.000368647	0.000289119	0.000171137	0.000214903	0.00532875	0	0.000267889	0.000767186	8.61441e-05	0.000321176	7.77949e-05	0.000165769	0.000392368	0.00445858	1.32561e-05	0.000533195	2.07519e-05	0	0.000388779	0.000392463	0	0.000230287	0	0.000225751	0.00488709	0.00168397	0.00178794	0.00671784	0.0048681	0.002259	0.00048699	0.00482789	0.0115411	0.00436365	0.000326389	0.00241964	0.0035431	0.0136175	0.000680368	0.00782095	0.00769006	0.00115347
Altererythrobacter dongtanensis	3.44778e-05	3.26287e-05	0	6.21401e-05	4.24187e-05	0.000156346	2.99035e-05	2.45765e-05	0.000231296	0.000136909	8.05887e-05	0.00435	0.000728881	0.000502292	0.000534706	0.000172288	6.42352e-05	0.000408423	0.000165769	0.000728684	7.19126e-05	2.65121e-05	0.000355464	0	0	2.42987e-05	0.000420496	3.83732e-05	0.000293092	2.15662e-05	0.000112876	0.0103593	0.00407286	0.00350966	0.0158839	0.0104246	0.00606362	0.000782467	0.0143224	0.0223216	0.0114521	0.000992223	0.00441401	0.00489753	0.0326157	0.00129638	0.0202552	0.0166337	0.00280264
Altererythrobacter epoxidivorans	0	0	4.73098e-05	0	2.12094e-05	0	2.99035e-05	2.45765e-05	2.89119e-05	0	2.68629e-05	0.00228375	0.000170072	0.000267889	9.29923e-05	4.30721e-05	4.28235e-05	3.88975e-05	8.92604e-05	0.000168158	2.39709e-05	1.32561e-05	0.000236976	0	0	0	0.000196232	1.27911e-05	4.18703e-05	0	3.76252e-05	0.00230588	0.000979053	0.00086086	0.00349327	0.00223736	0.00126325	0.000175098	0.00307649	0.00595065	0.00270466	0.000228473	0.00118782	0.00122684	0.00732611	0.000211466	0.00398715	0.00383568	0.000791221
Altererythrobacter ishigakiensis	0	0	2.36549e-05	3.107e-05	0	0	0	0	5.78239e-05	0	0	0.00116	0	6.69723e-05	0.00011624	2.1536e-05	4.28235e-05	0	3.82544e-05	3.73684e-05	2.39709e-05	0	0.000177732	8.30075e-05	0	2.42987e-05	0.000308364	0	0	0	0	0.00144548	0.000822404	0.000618054	0.00206014	0.00152436	0.000743091	8.75488e-05	0.00184359	0.00344231	0.0013473	0.000143611	0.000938527	0.000687028	0.00403557	7.35533e-05	0.00241529	0.00245109	0.000324115
Altererythrobacter mangrovi	0	9.78862e-05	0.000141929	6.21401e-05	4.24187e-05	0	0.00137556	0.00154832	0.00014456	6.84547e-05	5.37258e-05	0.00242875	9.71841e-05	0.000401834	9.29923e-05	0.00103373	8.56469e-05	9.72436e-05	3.82544e-05	0.000429736	7.19126e-05	2.65121e-05	0.000118488	6.22556e-05	0	2.42987e-05	0.000448529	1.27911e-05	0.000209351	2.15662e-05	0.000602004	0.00450851	0.00231056	0.00205282	0.00692684	0.00522461	0.00234817	0.000454159	0.00596861	0.0105938	0.00495687	0.000541806	0.00249296	0.00250275	0.0143004	0.000652785	0.00842158	0.00808299	0.00150618
Altererythrobacter marensis	0	6.52575e-05	0.000189239	0.00015535	4.24187e-05	0.000379697	0.000388745	0.000466953	0.000636063	0.00160868	2.68629e-05	0.00286375	0.000388736	0.000301375	0.000929923	0.000129216	0.000192706	0.000194487	0.000153018	0.000280263	4.79417e-05	6.62804e-05	0.000118488	0.000145263	0	0	0.000784926	1.27911e-05	0.000209351	0	0.000263377	0.00464618	0.00270219	0.00567285	0.0080614	0.0082979	0.00329932	0.00033378	0.00819244	0.0145297	0.0052585	0.000456945	0.0139166	0.00250275	0.015211	0.000671174	0.0109902	0.00798943	0.00280264
Altererythrobacter namhicola	0	0	9.46196e-05	3.107e-05	0	0	2.99035e-05	0	0.000173472	0	2.68629e-05	0.001885	0	0.000200917	0.000348721	4.30721e-05	0	7.77949e-05	3.82544e-05	0.000112105	0	1.32561e-05	5.92439e-05	0.000373534	0	0	0.000280331	2.55822e-05	0.000460573	0	0	0.0021338	0.00093989	0.00092708	0.00385156	0.00248322	0.00136729	0.000131323	0.00254645	0.00548367	0.00230248	0.000215417	0.00123182	0.00129554	0.00728472	0.00033099	0.00442165	0.00443442	0.000571967
Altererythrobacter sp. 66-12	0	3.26287e-05	0.000449443	0	0	0	2.99035e-05	2.45765e-05	0.000607151	0.000102682	8.05887e-05	0.003625	4.85921e-05	0.000602751	0.000209233	6.46081e-05	8.56469e-05	7.77949e-05	2.5503e-05	0.000242895	0.000119854	2.65121e-05	0.000533195	2.07519e-05	2.21994e-05	9.71948e-05	0.000644761	0	0.000314027	2.15662e-05	0.000112876	0.005541	0.00234973	0.00209697	0.00749412	0.00554423	0.00301695	0.00048699	0.00543858	0.0113142	0.00625389	0.00062014	0.00212635	0.00383754	0.0130794	0.000809086	0.00822989	0.00956112	0.00126786
Altererythrobacter sp. Root672	0	3.26287e-05	0.000307514	0	0	0.000379697	0.00158488	0.00135171	0.000202384	0.000992593	0	0.0047125	0.00102043	0.000535779	0.00185985	0.000409185	0.000235529	9.72436e-05	0.00025503	0.000822105	0.000191767	7.95364e-05	0.00112563	0.000103759	4.43987e-05	2.42987e-05	0.00131755	0.00654903	0.000209351	6.46985e-05	0.000677254	0.00918911	0.0040337	0.00346552	0.01045	0.00859294	0.00423562	0.000787939	0.00850355	0.0177586	0.0107885	0.000894307	0.00351947	0.00538827	0.020985	0.00127799	0.0139167	0.015904	0.00209721
Altererythrobacter troitsensis	3.44778e-05	0.000130515	0.000141929	9.32101e-05	0	0.000201016	0	2.45765e-05	0.000318031	0.000171137	8.05887e-05	0.00583625	0.000145776	0.000368348	6.97442e-05	0.000193824	0.000171294	0.000447321	0.000114763	0.000467105	0.000191767	3.97682e-05	0.00112563	8.30075e-05	0.000110997	2.42987e-05	0.000224265	2.55822e-05	0.000125611	2.15662e-05	0.00131688	0.0146613	0.00751912	0.00620261	0.0258263	0.0149608	0.00850096	0.00101775	0.0230564	0.0426019	0.0164894	0.00163847	0.0055725	0.00741009	0.0470402	0.00216982	0.0301592	0.0241367	0.00461387
Altererythrobacter xiamenensis	3.44778e-05	0	0	0.000932101	0	0.000111676	0	0	0.000231296	0.000308046	8.05887e-05	0.00192125	0	6.69723e-05	0.000185985	8.61441e-05	0	3.88975e-05	3.82544e-05	0.000112105	7.19126e-05	5.30243e-05	0.000355464	0	0	0.000121494	0.000168198	0	0	2.15662e-05	7.52505e-05	0.00175522	0.00101821	0.000772567	0.00265728	0.00190544	0.00104033	0.000164154	0.00274234	0.00567046	0.00229242	0.000150139	0.00152511	0.00107962	0.00618787	0.000257437	0.00401271	0.0037047	0.000791221
Alternaria alternata	0.0015515	0.000358916	0.000236549	0.00024856	0.000381768	0.000223351	0.00490417	0.0028263	0.0350991	0.0130406	0.00222962	1.35459	0.000510217	0.00776879	0.00430089	0.000473793	0.000256941	0.00130306	0.000535562	0.002485	0.000815009	0.000503731	0.082823	0.000456541	0.000310791	0.00228408	0.00299954	0.00138144	0.002261	0.00168216	0.310182	0.0628094	0.0328178	0.0178353	0.197803	0.0640475	0.0318637	0.0216628	0.0662309	0.0973585	0.0730157	0.0073764	0.026748	0.0572687	0.0886997	0.00973662	0.0776344	0.084703	0.0229836
Amanita muscaria Koide BX008	3.44778e-05	0	0	0	0	0.000759394	0.000538263	0.00049153	0.000115648	0.000136909	0	0.00938875	4.85921e-05	0.000133945	0.000162736	4.30721e-05	0.00012847	1.94487e-05	8.92604e-05	0.000112105	0	6.62804e-05	0.00681305	4.15037e-05	2.21994e-05	0	0.00036443	1.27911e-05	0.000104676	6.46985e-05	0.000714879	0.0273608	0.0764444	0.126569	0.0131968	0.0041551	0.00781732	0.000673031	0.00710933	0.00579054	0.00321744	0.000574445	0.00451666	0.00149183	0.0155421	0.000312601	0.00440887	0.00737198	0.00212581
Amaricoccus sp. HAR-UPW-R2A-40	0.000586122	6.52575e-05	4.73098e-05	0.00018642	4.24187e-05	0.000290357	0.00059807	0.000565259	0.0033827	0.00215632	0.000161177	0.00184875	0.00157924	0.000234403	0.000325473	0.000129216	0.000192706	0.000136141	0.000127515	0.000429736	0.000143825	3.97682e-05	0.000533195	4.15037e-05	4.43987e-05	7.28961e-05	0.000672794	0	0.000146546	0	0.00112876	0.00863845	0.00642258	0.00478992	0.0120324	0.0154034	0.00636086	0.00112719	0.00881465	0.0191595	0.0105572	0.0010575	0.00325551	0.00455402	0.0310014	0.00104813	0.0372262	0.022696	0.00298376
Anabaena sp. LE011-02	0	0	0	0	0	0	0	0	0	0	0	7.25e-05	0	6.69723e-05	0	0	0	0	0	0.000112105	0	0	5.92439e-05	0	0	0	0	0	0	0	0	0.0290472	0.531312	0.0354939	0.000119428	3.68796e-05	7.43091e-05	3.83026e-05	9.21794e-05	4.00268e-05	0.000120654	6.52779e-06	0.000146645	3.92588e-05	0.000124171	9.19416e-06	2.55587e-05	0.000280659	1.90656e-05
Anaerococcus	0.000241345	3.26287e-05	4.73098e-05	0	0	0	2.99035e-05	0	2.89119e-05	6.84547e-05	0	0.00010875	0.00208946	0	0	4.30721e-05	0	0	0	0	2.39709e-05	0	0	0	6.65981e-05	7.28961e-05	2.80331e-05	0	6.28054e-05	0	0	0.0101528	0.0160565	0.015341	0.0104201	0.0254715	0.0073566	0.00747448	0.0135388	0.0156238	0.0297915	0.00118806	0.122522	0.00426939	0.00585675	0.00124121	0.0140573	0.0189351	0.00976158
Anaerococcus hydrogenalis	0	0	0	0	0	0	0	2.45765e-05	0	0	0	0.000145	0	3.34862e-05	0	0	0	0	0	0.000168158	0	0	0	0	6.65981e-05	0	2.80331e-05	0	0	0	0	0.00151431	0.00270219	0.0026488	0.00152271	0.00400758	0.00135243	0.00144455	0.0024658	0.00306872	0.00517806	0.00017625	0.0410752	0.000834249	0.000972675	0.000422931	0.00219804	0.00359244	0.00156338
Anaerococcus octavius	0	0	0	0	0	0	0	0	0	0	0	3.625e-05	7.28881e-05	0	2.32481e-05	0	2.14117e-05	1.94487e-05	1.27515e-05	3.73684e-05	0	0	0.000177732	0	0	4.85974e-05	8.40992e-05	1.27911e-05	0	0	3.76252e-05	0.0117015	0.0196985	0.0246339	0.0080614	0.0313722	0.0073566	0.0106043	0.0150022	0.0147699	0.0389209	0.00125333	0.0951578	0.00558456	0.00413904	0.00198594	0.0156675	0.0165215	0.011487
Anaerococcus prevotii	6.89556e-05	0	0	0	0	0	0	0	0	0	0	3.625e-05	2.4296e-05	3.34862e-05	0	4.30721e-05	2.14117e-05	0	2.5503e-05	1.86842e-05	0	0	0	0	4.43987e-05	0	2.80331e-05	0	4.18703e-05	2.15662e-05	3.76252e-05	0.00626374	0.00935974	0.010242	0.0052847	0.0173826	0.006346	0.0055484	0.0103471	0.0130754	0.0224617	0.000835557	0.0998651	0.00364125	0.00703638	0.00119524	0.00923945	0.0156421	0.00608192
Anaerococcus senegalensis	3.44778e-05	0	0	0	0	0	0	0	0	0	0	0	2.4296e-05	0	0	0	0	0	0	3.73684e-05	0	1.32561e-05	0	2.07519e-05	0	0	0	0.000102329	0	0	0	0.000963652	0.00305464	0.00207489	0.00119428	0.00290119	0.00130784	0.00122021	0.00252341	0.00256172	0.00314706	0.000130556	0.0143272	0.00079499	0.000827809	0.00033099	0.00530342	0.00237625	0.00158244
Anaerocolumna aminovalerica	0.00151702	6.52575e-05	0.000141929	0.00034177	8.48374e-05	0	2.99035e-05	4.9153e-05	0.00864467	0	5.37258e-05	0.000145	2.4296e-05	0.00930915	2.32481e-05	0.00469486	8.56469e-05	0.00190598	0.00161944	0.0225518	2.39709e-05	2.65121e-05	5.92439e-05	0.000186767	0.000110997	2.42987e-05	0.00597105	1.27911e-05	0.000460573	2.15662e-05	7.52505e-05	0.00382019	0.00364208	0.00392906	0.00322456	0.00328228	0.00300209	0.357604	0.00273081	0.0050834	0.00496692	0.00341403	0.00417938	0.00127591	0.00175909	0.00255598	0.00787206	0.00230141	0.0174736
Anaerocolumna jejuensis	0.00172389	0	4.73098e-05	0.00021749	2.12094e-05	0	0.000149517	0.000147459	0.00954094	0	0.000107452	0.00018125	0	0.00254495	2.32481e-05	0.00547015	2.14117e-05	0.00108913	0.00358317	0.0213187	2.39709e-05	0	5.92439e-05	6.22556e-05	0.000133196	0.000315883	0.0037284	8.95376e-05	0.00115143	0	0	0.00113573	0.000822404	0.000640127	0.00167199	0.00133996	0.00102547	0.141025	0.00138269	0.00126752	0.00162883	0.000509167	0.00117316	0.000588881	0.00105546	0.00183883	0.00121404	0.000935531	0.00103907
Anaerocolumna xylanovorans	0.000792989	0	7.09647e-05	6.21401e-05	2.12094e-05	2.23351e-05	5.9807e-05	7.37295e-05	0.00641845	0	0	0.00029	7.28881e-05	0.000904126	0	0.0042426	0.00012847	0.00149755	0.000969113	0.0162553	2.39709e-05	5.30243e-05	5.92439e-05	2.07519e-05	0	7.28961e-05	0.00263511	0	0.000251222	2.15662e-05	0	0.000894819	0.000861566	0.000573907	0.00116442	0.000971162	0.000743091	0.101551	0.00104854	0.00110741	0.00135736	0.000221945	0.000879869	0.000372958	0.000682942	0.000643591	0.00103513	0.000748425	0.00081982
Anaerosporobacter mobilis	0.00103433	0.000195772	0.00227087	0.00012428	0.000106047	8.93405e-05	0.000149517	4.9153e-05	0.00286228	0.000171137	0.000134315	0.00061625	4.85921e-05	0.00043532	6.97442e-05	0.00109834	4.28235e-05	0.00101133	0.431115	0.00652078	4.79417e-05	1.32561e-05	0.00171807	0.000103759	4.43987e-05	0	0.00215855	8.95376e-05	0.000439638	4.31323e-05	0.000112876	0.0106002	0.0135892	0.0093591	0.00937511	0.0112483	0.00916974	0.327088	0.00943686	0.0140094	0.0143779	0.0033357	0.0135353	0.00384736	0.00473921	0.015106	0.00926501	0.00568803	0.00830306
Anaerosporobacter mobilis DSM 15930	0.000861945	0	4.73098e-05	0	0	0	0	0	2.89119e-05	0	0	0	0	0.000100458	0	6.46081e-05	0	1.94487e-05	0.00664352	7.47368e-05	0	1.32561e-05	5.92439e-05	0	0	0	0	0	0	0	7.52505e-05	0.000240913	0.000430783	8.82934e-05	0.000238856	0.000196691	0.000208066	0.00637464	0.000230448	0.000346899	0.000311689	2.61111e-05	0.000249296	0.000127591	6.20857e-05	0.000340184	0.000255587	5.61318e-05	0.000152525
Anaerotignum neopropionicum	6.89556e-05	0	4.73098e-05	3.107e-05	2.12094e-05	2.23351e-05	0.0100476	0.00884754	5.78239e-05	6.84547e-05	5.37258e-05	0.00018125	0	0.000167431	0	0.00159367	0	5.83462e-05	0.000216775	0.000336316	0	0	0	0	0	0	0.000336397	0	0.000293092	0	0	0.000309745	0.000234973	0.000309027	0.00050757	0.000381089	0.000386407	0.018626	0.000391762	0.000480322	0.000432343	0.0001175	0.00055725	0.000127591	0.000289733	0.000266631	0.000587849	0.000336791	0.000228787
Anaerotignum propionicum	0.000206867	0	0	3.107e-05	0	0	0.0188691	0.0158518	5.78239e-05	0	0	0	0	0.000569265	0	0.00103373	0	9.72436e-05	2.5503e-05	0.00022421	0	0	0.000177732	0	0	2.42987e-05	0.000308364	0	0.000125611	0	3.76252e-05	0.00182406	0.00156648	0.000750494	0.00110471	0.00120473	0.000891709	0.153243	0.00161314	0.00140094	0.00136741	0.000587501	0.0013638	0.000372958	0.000641552	0.00148026	0.00166131	0.000711003	0.00105814
Anaerovorax odorimutans	0.000103433	0	2.36549e-05	0	0	0	0.000149517	0.000122882	5.78239e-05	3.42273e-05	5.37258e-05	3.625e-05	0	0.000301375	0	0.000581473	0	9.72436e-05	5.10059e-05	0.000373684	0.000119854	5.30243e-05	0	2.07519e-05	0	2.42987e-05	0.000196232	1.27911e-05	6.28054e-05	0	0	0.000722739	0.000274135	0.000286953	0.00107485	0.000663832	0.000579611	0.0202566	0.000495464	0.000840563	0.000573106	9.1389e-05	0.000894533	0.000215923	0.000393209	0.000294213	0.000651746	0.000542608	0.000772156
Anthracocystis flocculosa PF-1	0.000241345	0	0.000520408	0	2.12094e-05	0.000201016	0.000956911	0.000638989	0.000173472	0.000171137	8.05887e-05	0.0181612	2.4296e-05	0.000100458	0.000139488	0.000624545	0.000342588	1.94487e-05	0.000178521	0.000186842	0	5.30243e-05	0.0101307	0.000809323	0.000110997	7.28961e-05	0.000925092	5.11643e-05	0.000125611	2.15662e-05	0.00237039	0.00915469	0.0152732	0.0239496	0.00522498	0.00806433	0.00353711	0.00109436	0.00490855	0.00549701	0.0061433	0.000404723	0.00815345	0.00155072	0.00658108	0.00044132	0.00472835	0.00492089	0.00207815
Aquabacterium sp. NJ1	0	9.78862e-05	0.000591373	0.00152243	2.12094e-05	0.000625383	0.00116624	0.00120425	0.000202384	0.000410728	0.000241766	0.0005075	0	0.000669723	0.000255729	0.000344577	0.000599529	1.94487e-05	0.000191272	0.000186842	9.58834e-05	6.62804e-05	0.000414707	4.15037e-05	0	0.000145792	0.00036443	5.11643e-05	0.000209351	0.000129397	0.000188126	0.00612607	0.0034071	0.00286953	0.00656855	0.0170261	0.00304667	0.000530764	0.00481637	0.00609742	0.00474572	0.000998751	0.00434069	0.00301311	0.0228061	0.00106652	0.00787206	0.00836364	0.00208768
Aquincola tertiaricarbonis	3.44778e-05	3.26287e-05	0.000449443	0.00111852	0	0.00770562	0.000747587	0.000761871	0.000838446	0.000753001	0.000590984	0.00322625	0	0.00113853	0.00113916	0.00127063	0.000856469	0.000466769	0.000459053	0.00119579	0.000335592	0.000119305	0.000592439	0.00109985	0.000155396	0.00148222	0.00608318	5.11643e-05	0.000439638	0.000301926	0.00297239	0.0189633	0.00932058	0.0077036	0.0262443	0.0155509	0.0152631	0.00248967	0.0169725	0.01992	0.0342959	0.00409292	0.0161309	0.0181964	0.101469	0.00415576	0.0366	0.0336043	0.00643463
Archangium	6.89556e-05	0	0.000141929	9.32101e-05	0	0.0016528	0	0	0	0.000787229	8.05887e-05	0.0012325	2.4296e-05	0	6.97442e-05	0.00010768	0.00012847	0.000116692	0.000280533	0.000261579	2.39709e-05	0.00030489	0.000414707	0.000145263	0.000177595	0.000145792	0.000252298	1.27911e-05	4.18703e-05	4.31323e-05	0.000301002	0.00423318	0.00305464	0.00233977	0.00480698	0.00427803	0.00448827	0.000744164	0.0036987	0.00262843	0.00868708	0.000280695	0.00140779	0.0020022	0.011341	0.000468902	0.00422996	0.00488347	0.000838885
Arcobacter thereius	6.89556e-05	3.26287e-05	7.09647e-05	9.32101e-05	4.24187e-05	4.46702e-05	0.000209324	4.9153e-05	0.000231296	0.000444955	0.000376081	0.00257375	0.00126339	0.000167431	4.64961e-05	8.61441e-05	6.42352e-05	7.77949e-05	0.000191272	3.73684e-05	4.79417e-05	2.65121e-05	0.00568742	2.07519e-05	0.000110997	0.000267286	0.000280331	0.000140702	0.000167481	0.000107831	0.00109113	0.00925794	0.0329353	0.0486497	0.0136148	0.0843313	0.0211632	0.0239008	0.0160392	0.1299	0.0912847	0.00105097	0.0618108	0.0125726	0.0026076	0.00133315	0.0495199	0.0147253	0.0238034
Arenimonas metalli	0	0	7.09647e-05	0.00602759	0	0.000245686	0.00780481	0.00779075	2.89119e-05	0.000205364	5.37258e-05	0.00032625	4.85921e-05	0.000937613	0.0105081	0.000990658	0.000449646	0.000233385	0.000408047	0.000485789	0.00163002	0.000225353	0.000118488	0.000622556	0.000221994	9.71948e-05	0.000588695	0.000243031	0.00236567	0.000258794	0.000489128	0.00622932	0.00184062	0.00245014	0.00773298	0.00365108	0.00166452	0.000355667	0.00740892	0.0162642	0.00331798	0.000300278	0.00112916	0.00164887	0.0203641	0.000386155	0.00610852	0.00585642	0.000838885
Armillaria	6.89556e-05	0	4.73098e-05	6.21401e-05	0	6.70054e-05	0.000388745	4.9153e-05	0.00014456	0.000273819	2.68629e-05	0.0079025	0	3.34862e-05	2.32481e-05	0.00010768	6.42352e-05	1.94487e-05	2.5503e-05	5.60526e-05	0	0	0.00616137	0	0	2.42987e-05	0.000308364	2.55822e-05	4.18703e-05	2.15662e-05	0.00079013	0.0305271	0.0590173	0.126569	0.00265728	0.00158582	0.00159021	0.000207928	0.00157857	0.00162776	0.00168915	0.000150139	0.00140779	0.000579067	0.00250412	0.000137912	0.00169965	0.00198333	0.000533836
Armillaria ostoyae	0.000137911	9.78862e-05	0	3.107e-05	0	0.000469037	0.000119614	2.45765e-05	5.78239e-05	0	2.68629e-05	0.0034075	0	6.69723e-05	9.29923e-05	8.61441e-05	6.42352e-05	1.94487e-05	8.92604e-05	5.60526e-05	2.39709e-05	0.000145817	0.00177732	0.000186767	0	9.71948e-05	0.000112132	0	0.000104676	2.15662e-05	0.000752505	0.102147	0.0762486	0.0619599	0.0650585	0.0144814	0.0330081	0.00212306	0.026732	0.0251769	0.00800338	0.00203667	0.0137699	0.00576122	0.0759308	0.00183883	0.0151179	0.0281408	0.00968531
Arsenicicoccus	0	0	2.36549e-05	0	2.12094e-05	4.46702e-05	0	2.45765e-05	2.89119e-05	6.84547e-05	8.05887e-05	0.0003625	4.85921e-05	0.00133945	0	2.1536e-05	0	1.94487e-05	6.37574e-05	1.86842e-05	2.39709e-05	0	0.000118488	2.07519e-05	0	2.42987e-05	2.80331e-05	1.27911e-05	0	2.15662e-05	0	0.013319	0.00932058	0.00878519	0.0153465	0.0148133	0.0161994	0.000683975	0.0119142	0.00971317	0.0378451	0.0018082	0.00346082	0.00540789	0.0277523	0.00148026	0.0334946	0.0232012	0.008141
Arsenicicoccus bolidensis	0.000517167	0.000391545	0.000236549	0.0003107	0.000169675	0.000134011	0.000328938	0.000147459	0.000202384	0.000787229	0.000268629	0.006815	9.71841e-05	0.0249137	0.000209233	0.000172288	0.000578117	0.000233385	0.000267781	0.000280263	0.000311621	0.00030489	0.00456178	0.0005603	4.43987e-05	0.000218688	0.000392463	0.000204657	0.000251222	0.000172529	0.000451503	0.218026	0.143725	0.145309	0.234945	0.229465	0.251328	0.00845393	0.190731	0.146845	0.657031	0.0292771	0.0573088	0.0872526	0.440291	0.0228291	0.505116	0.369722	0.140666
Arsenicicoccus sp. oral taxon 190	0	3.26287e-05	7.09647e-05	3.107e-05	0	0.000201016	2.99035e-05	0	2.89119e-05	0.000308046	2.68629e-05	0.002465	0	0.00140642	0	0.00010768	0	1.94487e-05	0.000242278	5.60526e-05	0.000119854	0	0.00029622	0.000103759	0	2.42987e-05	2.80331e-05	3.83732e-05	4.18703e-05	0	3.76252e-05	0.0147989	0.0102996	0.00922666	0.0168991	0.0134733	0.0168087	0.00082077	0.0138039	0.0126885	0.0355929	0.00188653	0.00500059	0.00584956	0.0300081	0.00140671	0.0353093	0.0226773	0.0087511
Arthrobacter	0.00103433	0.000619946	0.00667068	0.00562367	0.000551443	0.00390865	0.0299035	0.0285087	0.00688104	0.00427842	0.00604415	0.0370112	0.00119051	0.002411	0.000767186	0.00148599	0.00111341	0.000641808	0.00186172	0.0444123	0.0161803	0.000729084	0.00189581	0.000518797	0.00461747	0.0117606	0.00246691	0.000294195	0.00408235	0.000474456	0.00105351	0.193935	0.115802	0.0995508	0.266862	0.170359	0.173185	0.010194	0.253977	0.253623	0.176808	0.0193222	0.0585406	0.0830127	0.38042	0.0223694	0.349617	0.361452	0.0883689
Arthrobacter agilis	0.000275822	0.000130515	0.000283859	0.00021749	0.000233303	0.00104975	0.000388745	0.000270341	0.000173472	0.000924138	0.000161177	0.00395125	0.000971841	0.000401834	0.000371969	0.000301505	0.000299764	0.000213936	0.000242278	0.000298947	0.000311621	0.000185585	0.000473951	0.000186767	0.000266392	0.000291585	0.00036443	0.000140702	0.000355897	0.000150963	0.000301002	0.140968	0.0669672	0.060194	0.160989	0.104148	0.109413	0.00464008	0.148559	0.142002	0.0902592	0.0122722	0.0253695	0.0593298	0.292382	0.0121179	0.194118	0.222563	0.0500281
Arthrobacter sp. EpRS66	3.44778e-05	0	2.36549e-05	0.00102531	0	0	8.97105e-05	7.37295e-05	0.000346943	0	0	0.00032625	0.000485921	3.34862e-05	0	0	0	1.94487e-05	0	0.000149474	4.79417e-05	0	0	0	0	0	0	0	0	0	0	0.000585074	7.83242e-05	0.000551834	0.00110471	0.000491728	0.000416131	5.4718e-05	0.000691345	0.000853905	0.000814414	7.18056e-05	0.000483928	0.000206109	0.00103476	0.00011033	0.00132905	0.000954241	0.000276451
Arthrobacter sp. H20	0.000103433	0	4.73098e-05	0	0	0.000268021	5.9807e-05	0	2.89119e-05	0.000273819	0	0.0013775	2.4296e-05	0.000133945	0	2.1536e-05	4.28235e-05	0	2.5503e-05	0.000149474	4.79417e-05	9.27925e-05	0	0	0	0	0.000140165	0	0.000188416	6.46985e-05	0	0.0042676	0.00281967	0.00207489	0.00641927	0.00403217	0.00362628	0.000180569	0.00615297	0.00692464	0.00441392	0.00056139	0.00170108	0.00205127	0.0146729	0.000505679	0.00888163	0.00883141	0.0017445
Arthrobacter sp. L77	0.000137911	0.000163144	0.000307514	0.00015535	4.24187e-05	4.46702e-05	0.000119614	2.45765e-05	0.00014456	0.000239591	0.000107452	0.0039875	7.28881e-05	0.000334862	0.000232481	4.30721e-05	0.00012847	0.000116692	0.000102012	7.47368e-05	7.19126e-05	0.000132561	5.92439e-05	0.000103759	6.65981e-05	0.000170091	0.000140165	5.11643e-05	0.000188416	0.000129397	0.000263377	0.124173	0.066184	0.0775437	0.209119	0.0888429	0.123323	0.00399441	0.233156	0.194277	0.0735888	0.0113975	0.0252376	0.0507125	0.205131	0.0109135	0.214923	0.227895	0.0404858
Arthrobacter sp. Leaf137	0	0	0	3.107e-05	4.24187e-05	0	0	0	0	6.84547e-05	2.68629e-05	0.000725	0	0.000234403	0	4.30721e-05	2.14117e-05	1.94487e-05	0	5.60526e-05	4.79417e-05	2.65121e-05	0	0	0	0	2.80331e-05	0	2.09351e-05	4.31323e-05	3.76252e-05	0.00161756	0.00093989	0.000353174	0.00241842	0.0028889	0.00138215	0.000114908	0.00149791	0.00100067	0.00407207	0.000398195	0.000879869	0.00160961	0.0113824	0.00104813	0.00207025	0.00606224	0.000743558
Arthrobacter sp. Leaf234	0.000448211	0.000424173	0.000307514	0.00021749	0.000148465	0.000178681	0.000418649	0.000245765	0.000260208	0.000787229	0.000295492	0.0032625	0.000267256	0.000535779	0.000185985	0.000236896	0.000256941	0.000447321	0.000216775	0.000317631	0.00028765	0.000265121	0.00029622	0.000373534	0.000310791	0.000340182	0.000448529	0.000306986	0.00100489	0.000194095	0.000413878	0.234305	0.160956	0.131844	0.320844	0.195843	0.246751	0.0105059	0.314193	0.246965	0.160218	0.0268227	0.0466037	0.078704	0.406765	0.0308372	0.437743	0.467429	0.156138
Arthrobacter sp. NIO-1057	0.0003103	0	0	0.00027963	0	0	0.000269131	0.000540683	0	0.000787229	0	0.00025375	2.4296e-05	3.34862e-05	2.32481e-05	0	0	0	6.37574e-05	0.0011771	0.000239709	3.97682e-05	0	2.07519e-05	4.43987e-05	4.85974e-05	2.80331e-05	0	0.000146546	0	3.76252e-05	0.000860403	0.00074408	0.0006622	0.000955426	0.00084823	0.00108491	0.000142267	0.000841137	0.0013876	0.00109594	0.000110972	0.000542586	0.000372958	0.00175909	0.00011033	0.00141851	0.00138459	0.000505238
Arthrobacter sp. OY3WO11	0	3.26287e-05	2.36549e-05	3.107e-05	0	4.46702e-05	0.000149517	2.45765e-05	0	6.84547e-05	0.000214903	0.00119625	9.71841e-05	0.000133945	0.000139488	0.000129216	4.28235e-05	0.000116692	5.10059e-05	9.3421e-05	7.19126e-05	2.65121e-05	0.000118488	0.000103759	2.21994e-05	2.42987e-05	0.000168198	5.11643e-05	0.000104676	0	0.000112876	0.00416435	0.00442532	0.00161135	0.00603112	0.00547047	0.00230358	0.00033378	0.00414807	0.00545699	0.00396147	0.000691945	0.00178907	0.00294441	0.012355	0.000478096	0.00980174	0.010796	0.00197329
Arthrobacter sp. RIT-PI-e	6.89556e-05	0.000130515	7.09647e-05	0.00012428	0.000106047	0.000156346	2.99035e-05	0	0.000202384	0.00102682	0	0.00409625	2.4296e-05	0.000368348	0.000139488	0.000193824	0.000107059	3.88975e-05	0.000114763	0.000112105	0	2.65121e-05	0.000414707	0.000103759	2.21994e-05	7.28961e-05	0.000112132	2.55822e-05	0.000125611	8.62646e-05	3.76252e-05	0.0286342	0.0168397	0.0152085	0.0407549	0.0229268	0.0270782	0.00119832	0.0413424	0.038279	0.0212653	0.0029832	0.0073909	0.0121211	0.0553804	0.00323634	0.048063	0.0501444	0.0119541
Arthrobacter sp. Soil782	0	6.52575e-05	0	0	0	0.000178681	2.99035e-05	0	8.67358e-05	0.000171137	0.00018804	0.003045	0.000170072	0.000133945	4.64961e-05	4.30721e-05	6.42352e-05	3.88975e-05	0.000357041	0.000130789	4.79417e-05	6.62804e-05	0	0.000145263	4.43987e-05	7.28961e-05	0.000140165	1.27911e-05	0.000167481	8.62646e-05	3.76252e-05	0.00698648	0.00419035	0.00236185	0.0151375	0.0097485	0.00454772	0.000421328	0.0113265	0.0310875	0.00696776	0.000587501	0.00438468	0.00425958	0.0213782	0.000790698	0.0134055	0.0224527	0.00377498
Arthrodermataceae	0.000275822	0	2.36549e-05	3.107e-05	0	2.23351e-05	0.000358842	0.000172035	0.000433679	0.000205364	2.68629e-05	0.01305	4.85921e-05	3.34862e-05	0.00011624	6.46081e-05	2.14117e-05	0	3.82544e-05	1.86842e-05	0	3.97682e-05	0.0120858	0	2.21994e-05	2.42987e-05	0.000224265	2.55822e-05	0	4.31323e-05	0.00380015	0.00289096	0.00481694	0.00984471	0.00203028	0.00142601	0.00107005	0.000109436	0.00132508	0.00166778	0.0011261	0.000110972	0.00104118	0.000706658	0.00233856	0.000211466	0.00132905	0.00196461	0.000390844
Asanoa	0	0	4.73098e-05	0.000745681	2.12094e-05	0	0	2.45765e-05	0	0.000444955	2.68629e-05	0.00329875	0	0.000267889	4.64961e-05	2.1536e-05	2.14117e-05	3.88975e-05	2.5503e-05	0.000130789	0	3.97682e-05	0.000118488	2.07519e-05	0	2.42987e-05	2.80331e-05	0	6.28054e-05	0	0.00116638	0.0834935	0.959824	0.0755571	0.00197057	0.00275367	0.00121867	0.000240759	0.00184359	0.00210808	0.00288564	0.000208889	0.00105584	0.0011385	0.00488407	0.000193077	0.00274756	0.00407891	0.000552902
Ascochyta rabiei	0.00110329	0.00110938	0.000520408	0.00046605	0.000190884	0.000245686	0.00245209	0.00174493	0.0024286	0.0101313	0.00064471	4.53379	0.000461625	0.0360981	0.0527034	0.00103373	0.000685176	0.000680705	0.000382544	0.00209263	0.000886922	0.000636292	0.227497	0.00066406	0.00068818	0.000534572	0.000869026	0.000550017	0.000669924	0.00116457	0.166605	0.0263283	0.0192286	0.00576114	0.0485177	0.0393505	0.0229615	0.00105606	0.0229988	0.0727954	0.0399666	0.00319209	0.00802147	0.0161942	0.0593953	0.00695079	0.0417628	0.0612211	0.0185317
Ascosphaera apis ARSEF 7405	6.89556e-05	3.26287e-05	4.73098e-05	0.00021749	0	2.23351e-05	0.000388745	0.000221188	0.000607151	0.000376501	5.37258e-05	0.0122887	4.85921e-05	0.000100458	2.32481e-05	2.1536e-05	2.14117e-05	3.88975e-05	2.5503e-05	9.3421e-05	2.39709e-05	5.30243e-05	0.0180102	6.22556e-05	0	0.000121494	5.60662e-05	3.83732e-05	0.000104676	0	0.0038754	0.00860403	0.0129235	0.0161356	0.00680741	0.00267992	0.00325474	0.000268118	0.00308801	0.00317546	0.00222204	0.000339445	0.00180373	0.000991284	0.00711916	0.000257437	0.00318205	0.00374212	0.00139179
Aspergillaceae	0.00365465	0	2.36549e-05	6.21401e-05	0	6.70054e-05	0.00191382	0.000761871	0.00190819	0.00106105	0.000214903	0.042775	0.000631697	0.000334862	0.000278977	8.61441e-05	8.56469e-05	0	8.92604e-05	0.000112105	7.19126e-05	9.27925e-05	0.0502981	0.000124511	0.000133196	0.000364481	0.000532629	0.000191866	0.000209351	2.15662e-05	0.0141471	0.0341408	0.0878798	0.0878298	0.00462784	0.00424115	0.00191718	0.000508877	0.00305344	0.00440295	0.00327776	0.0003525	0.00234632	0.00204146	0.00548423	0.000376961	0.00520119	0.00789588	0.00121066
Aspergillus	0.0368912	0.000554688	0.000141929	0.000838891	8.48374e-05	0.000714724	0.00619002	0.00285087	0.00575348	0.00373078	0.000537258	0.15689	0.000583105	0.000803668	0.0012554	0.000710689	0.000642352	9.72436e-05	0.00034429	0.000691315	0.000958834	0.000583267	0.218018	0.000601804	0.000266392	0.000777559	0.00148575	0.00138144	0.00138172	0.000539154	0.0521486	0.0278771	0.0654399	0.0369729	0.0213478	0.0274753	0.0170168	0.00310798	0.0192309	0.0260841	0.018259	0.00168417	0.0189172	0.0126806	0.0271728	0.00167334	0.0299675	0.0433712	0.00651089
Aspergillus cristatus	0.000206867	0	0	0	2.12094e-05	0.000312692	8.97105e-05	0.000122882	0.000433679	0.000239591	2.68629e-05	0.00880875	2.4296e-05	6.69723e-05	6.97442e-05	8.61441e-05	2.14117e-05	1.94487e-05	8.92604e-05	3.73684e-05	0	1.32561e-05	0.0087681	0	2.21994e-05	4.85974e-05	0.000112132	2.55822e-05	2.09351e-05	2.15662e-05	0.00237039	0.005128	0.00704918	0.00227355	0.00456813	0.00408134	0.00283861	0.000383026	0.0039061	0.003976	0.00244324	0.000274167	0.00280092	0.00164887	0.00515311	0.000229854	0.00350154	0.00767135	0.00112487
Aspergillus glaucus CBS 516.65	3.44778e-05	0	0	3.107e-05	0	0	0.000149517	7.37295e-05	0.000260208	6.84547e-05	0	0.00482125	0.000388736	0	9.29923e-05	4.30721e-05	2.14117e-05	0	2.5503e-05	0	0.000215738	1.32561e-05	0.00669456	6.22556e-05	0	2.42987e-05	0.000112132	2.55822e-05	2.09351e-05	2.15662e-05	0.00169314	0.00151431	0.00845901	0.00158928	0.00134357	0.00476976	0.00185773	0.000388498	0.00167075	0.00229487	0.00199079	0.000150139	0.00240497	0.00139369	0.00254551	0.000193077	0.00286257	0.0107212	0.000591033
Aspergillus rambellii	6.89556e-05	0.000195772	0	9.32101e-05	0	0	0	2.45765e-05	2.89119e-05	3.42273e-05	0	0.00134125	0	0	0	2.1536e-05	6.42352e-05	1.94487e-05	0	0	0	0	0.000829415	0	0	7.28961e-05	0	0	0.00108863	0	0.000338627	0.0310089	0.0378698	0.0257817	0.0232288	0.0363878	0.0855298	0.0038795	0.0452601	0.0133156	0.0333508	0.00144917	0.0333764	0.00420069	0.00914729	0.00123202	0.0146834	0.0248477	0.0120685
Aspergillus steynii IBT 23096	0.00165493	9.78862e-05	2.36549e-05	0.00012428	0	2.23351e-05	0.00197363	0.000540683	0.00150342	0.000684547	0.000134315	0.0518375	0.000291552	0.000334862	0.000255729	6.46081e-05	2.14117e-05	0	7.65089e-05	0.000168158	0.000119854	9.27925e-05	0.0458548	0	0	0.000170091	0.000168198	0.000434897	0.000251222	8.62646e-05	0.0106856	0.00526567	0.00438616	0.0033993	0.00498613	0.00355273	0.00310612	0.000454159	0.00352586	0.00453637	0.00323755	0.000437362	0.00307954	0.00146239	0.00598092	0.000303407	0.00373156	0.00550092	0.0012488
Aspergillus versicolor CBS 583.65	0.093952	3.26287e-05	2.36549e-05	3.107e-05	0	0.000111676	0.00068778	0.000196612	0.000722799	6.84547e-05	5.37258e-05	0.05626	0.000170072	3.34862e-05	0.000929923	4.30721e-05	4.28235e-05	0	3.82544e-05	7.47368e-05	0.000119854	1.32561e-05	0.022098	8.30075e-05	2.21994e-05	2.42987e-05	0.000224265	0.000230239	8.37406e-05	4.31323e-05	0.00507941	0.00240913	0.00195811	0.00139062	0.00253785	0.00267992	0.00202121	0.000339251	0.00206251	0.00394931	0.00226226	0.000365556	0.00152511	0.000687028	0.00279386	0.000257437	0.00255587	0.00426602	0.000838885
Atlantibacter hermannii	3.44778e-05	3.26287e-05	0.000212894	0.00301379	4.24187e-05	4.46702e-05	0	0	0	0.000376501	8.05887e-05	0.000145	2.4296e-05	0.00502292	0.00011624	0.000344577	0.00466776	0.00340353	0.0609266	0.00186842	4.79417e-05	0.00612431	5.92439e-05	0.000207519	0.000133196	2.42987e-05	0.00187822	2.55822e-05	0.00431264	0.000129397	0.00331102	0.00347603	0.00434699	0.00381869	0.0104798	0.00384777	0.00282375	0.00465103	0.00665996	0.00529688	0.00545959	0.0137606	0.00589512	0.00261071	0.002173	0.00116766	0.00371878	0.00248851	0.0108388
Atlantibacter hermannii NBRC 105704	0	0	0	0	2.12094e-05	0.000201016	0	0	0	0	2.68629e-05	0	0	0.000234403	0.000185985	0.000129216	0.000278353	0.000369526	0.00345565	0.000560526	0	0.000556755	0	2.07519e-05	0	0	0.00072886	0	6.28054e-05	0	0	0.000585074	0.000509107	0.00026488	0.00116442	0.000356503	0.00016348	0.00122568	0.000483942	0.00041361	0.000563052	0.00109014	0.000571915	0.000264997	0.000351819	0.000137912	0.000447276	0.000224527	0.00104861
Atopobium vaginae	0.000206867	0.000293659	0.000141929	0.00012428	0.000190884	6.70054e-05	0.000627973	0.000147459	0.000231296	0.000171137	0.000214903	0.00493	7.28881e-05	0.000100458	0.000185985	0.000344577	0.000256941	0.000175039	0.000178521	0.00022421	7.19126e-05	7.95364e-05	0.0129152	0.000145263	0.000133196	0.000267286	0.000644761	0.000332568	0.000355897	0.000237228	0.00282189	0.0331772	0.107304	0.118997	0.0437107	0.24579	0.0726149	0.0604196	0.0549389	0.355385	0.239498	0.00441931	0.173437	0.0381497	0.0142383	0.00541536	0.142656	0.0676202	0.070066
Auraticoccus monumenti	0.000206867	6.52575e-05	0.000378478	3.107e-05	0	0.00176447	5.9807e-05	9.8306e-05	5.78239e-05	0.00116373	0	0.0115637	7.28881e-05	0.00087064	0.000139488	0.000193824	0.000235529	0.000116692	0.000114763	0.000280263	0.000815009	9.27925e-05	0.000355464	6.22556e-05	2.21994e-05	4.85974e-05	0.000196232	2.55822e-05	0.000502443	0	0.000301002	0.0173457	0.011592	0.00724006	0.0231392	0.0216237	0.0127217	0.00123115	0.0151981	0.0166512	0.0239599	0.00255236	0.00629106	0.00915711	0.0521727	0.00222499	0.0300698	0.0429596	0.0080838
Aureobasidium	0.142635	0.000391545	0.000189239	0.00021749	0.00065749	0.00104975	0.10855	0.0090933	0.01116	0.010234	0.00542631	2.57128	0.0175903	0.00656329	0.0349883	0.00368266	0.0078367	0.00169204	0.00392746	0.0153958	0.000982805	0.00377798	0.278565	0.0010791	0.000932373	0.000971948	0.00599908	0.00460479	0.00167481	0.000797948	0.116902	0.0243666	0.0231448	0.015054	0.0296182	0.017862	0.00986825	0.000645672	0.0218926	0.0396933	0.0617849	0.00566612	0.00630573	0.0248214	0.0490891	0.00359492	0.0172265	0.0362425	0.00519537
Aureobasidium melanogenum CBS 110374	0.00944691	0.000163144	9.46196e-05	0.00015535	8.48374e-05	2.23351e-05	0.323017	0.00191697	0.00401876	0.00431264	0.000429806	0.255852	0.0588207	0.000602751	0.00292926	0.00243357	0.000899293	0.000233385	0.000548314	0.00121447	0.000119854	0.000477219	0.133477	4.15037e-05	4.43987e-05	0.000388779	0.000756893	0.00144539	0.000565249	0.000301926	0.0453384	0.00795013	0.00497359	0.00516516	0.0088974	0.00606054	0.00398297	0.000322836	0.00912576	0.00812544	0.0166402	0.00726543	0.00322619	0.0146239	0.0137209	0.000974581	0.00654301	0.0131723	0.00607239
Aureobasidium namibiae CBS 147.97	0.0106192	0.000228401	0	0.00024856	0.000615071	2.23351e-05	0.0351964	0.00380936	0.00494394	0.0160184	0.000805887	0.233305	0.00473773	0.000837154	0.00395217	0.000839905	0.00132753	0.000252833	0.000497308	0.00093421	0.000215738	0.000424194	0.120206	0.000124511	0.000110997	0.000413078	0.000840992	0.00693277	0.000669924	0.000905779	0.143653	0.0053345	0.00646175	0.00710762	0.00734483	0.00381089	0.00251165	0.000196985	0.00501225	0.00773852	0.066048	0.00121417	0.00224367	0.00553549	0.00829878	0.000606815	0.00511173	0.00877528	0.00147758
Aureobasidium pullulans	0.332021	0.00114201	0.000165584	0.00055926	0.000869583	0.000290357	0.0403996	0.0120671	0.00549327	0.00441533	0.00956319	5.37083	0.00400884	0.0138968	0.0775555	0.00633159	0.0154807	0.003034	0.00766364	0.0323984	0.00186973	0.00705223	0.0886289	0.00151489	0.00164275	0.000996247	0.0100639	0.00376058	0.00165388	0.000668551	0.028106	0.0301829	0.0541612	0.0335294	0.0351417	0.0256436	0.0132419	0.000870016	0.0253148	0.0550102	0.0734782	0.00708265	0.00583646	0.0371388	0.0740061	0.00523148	0.0235395	0.0489095	0.00649183
Aureobasidium pullulans EXF-150	0.39215	0.000717832	0.000283859	0.00046605	0.00131498	0.000312692	0.0335517	0.0142052	0.00656301	0.00417574	0.0130016	6.57027	0.0024296	0.0145665	0.086785	0.0074084	0.0191421	0.00357857	0.00971663	0.040881	0.00242106	0.00918646	0.094731	0.00147338	0.00208674	0.00121494	0.0121383	0.00533388	0.00234474	0.0012077	0.028106	0.0277394	0.0352459	0.00481199	0.0366943	0.0294545	0.0157238	0.000990395	0.0286217	0.0653237	0.0856341	0.00757223	0.00607109	0.0429098	0.0857817	0.00599459	0.0273094	0.0550279	0.00673968
Aureobasidium subglaciale EXF-2481	0.0124465	6.52575e-05	9.46196e-05	6.21401e-05	8.48374e-05	2.23351e-05	0.0205138	0.00285087	0.00294902	0.00338851	0.000617847	0.29812	0.003037	0.000636237	0.00332447	0.000710689	0.00102776	0.000272282	0.000446302	0.00142	0.000167796	0.000556755	0.129685	8.30075e-05	0.000110997	0.000267286	0.00131755	0.00121515	0.000921146	0.000237228	0.0415383	0.0053345	0.00313297	0.00320064	0.00647898	0.00357732	0.00255623	0.000240759	0.00523118	0.0070714	0.0100042	0.00100528	0.00195038	0.00385717	0.00854713	0.000588426	0.00399993	0.00707261	0.00121066
Aureococcus anophagefferens	3.44778e-05	0	0	0.000745681	2.12094e-05	0.000469037	0.000239228	0.000147459	0.000173472	0.000787229	0.000134315	0.0021025	0.000291552	0.000301375	2.32481e-05	0.00021536	0.000192706	7.77949e-05	0.000242278	9.3421e-05	9.58834e-05	9.27925e-05	0.00100715	0.000518797	0.000221994	2.42987e-05	0.00036443	0	0.000167481	4.31323e-05	0.00142976	0.0317661	0.0907778	0.125951	0.00519513	0.00483122	0.00469634	0.000645672	0.00428634	0.00418947	0.00452452	0.0003525	0.00340216	0.00142313	0.00728472	0.000257437	0.00490726	0.0044157	0.00157291
Auricularia subglabra TFB-10046 SS5	0.000206867	3.26287e-05	9.46196e-05	0.00024856	0	0.000312692	0.000388745	7.37295e-05	8.67358e-05	0.000239591	0.000134315	0.0162762	2.4296e-05	0.000100458	0.000162736	0.00103373	0.000256941	5.83462e-05	0.000191272	0.000149474	0.000191767	6.62804e-05	0.00864961	8.30075e-05	0.000443987	4.85974e-05	0.000532629	5.11643e-05	8.37406e-05	0.000797948	0.00289714	0.0150743	0.0346193	0.0595097	0.00728512	0.00456077	0.00569208	0.000530764	0.00474724	0.00485659	0.00420278	0.000456945	0.00299155	0.00136424	0.00923007	0.000275825	0.00433219	0.00538866	0.00162057
Austwickia chelonae	0	0	2.36549e-05	3.107e-05	0	0.000134011	2.99035e-05	2.45765e-05	0.000115648	0.000136909	2.68629e-05	0.0034075	4.85921e-05	0.000133945	2.32481e-05	2.1536e-05	0.000171294	1.94487e-05	7.65089e-05	9.3421e-05	9.58834e-05	7.95364e-05	5.92439e-05	4.15037e-05	0	0	0.000140165	0.000345359	0	2.15662e-05	0	0.00702089	0.00587432	0.006622	0.00603112	0.00518773	0.00616766	0.000437744	0.00611841	0.00629755	0.00542943	0.000522223	0.00272759	0.00203164	0.0121688	0.000487291	0.0141084	0.00767135	0.00289797
Azospirillum	0.00120672	3.26287e-05	0.00250742	0.000652471	4.24187e-05	0.00971578	0.00248199	0.00277714	0.00636063	0.0068797	0.00083275	0.00757625	0.0138244	0.000837154	0.00190634	0.00264893	0.00111341	0.000369526	0.000752337	0.000485789	0.000719126	0.000424194	0.000947903	0.00261474	0.000244193	0.00150652	0.196512	8.95376e-05	0.00081647	0.000431323	0.000940631	0.00819104	0.0106129	0.0148774	0.00731498	0.00679813	0.0058407	0.00180022	0.00521966	0.00912611	0.00696776	0.000900834	0.00447267	0.00378847	0.0119411	0.00111249	0.00829378	0.00963597	0.00658716
Azospirillum brasilense	0.0009309	9.78862e-05	0.00118275	0.00245453	0.000127256	0.00810765	0.000328938	0.000270341	0.0175785	0.0136909	0.0221619	0.00380625	0.00233242	0.000669723	0.00130189	0.00122755	0.00113482	0.00171149	0.00325163	0.00362473	0.00141428	0.00030489	0.00130337	0.00186767	0.00215334	0.0177138	0.0183617	0.000140702	0.00165388	0.000452889	0.00489128	0.0108755	0.00489526	0.0059598	0.0161527	0.00708088	0.00505302	0.00969603	0.010785	0.011421	0.00824468	0.0154709	0.004458	0.0262445	0.012831	0.0329887	0.00915	0.0125922	0.0317728
Azospirillum brasilense Sp245	0.0012412	6.52575e-05	9.46196e-05	0.00018642	6.36281e-05	0.00091574	5.9807e-05	9.8306e-05	0.0014456	0.000205364	0.0021759	0.00250125	0.00160354	0.000334862	0.000511457	0.000258432	8.56469e-05	0.000213936	0.000318787	0.000467105	0.000143825	2.65121e-05	0.00029622	0.000103759	2.21994e-05	0.00208969	0.00241084	3.83732e-05	0.000481508	4.31323e-05	0.00116638	0.00120456	0.000469945	0.000353174	0.00173171	0.000835937	0.000564749	0.000618313	0.00148639	0.00124083	0.00114621	0.00134472	0.000513257	0.00196294	0.00177979	0.00370525	0.0014824	0.00200204	0.00307909
Azospirillum humicireducens	0	0	2.36549e-05	0	0	0	0	0	0.000260208	0	0	0.00029	2.4296e-05	0.000100458	9.29923e-05	0	8.56469e-05	0	7.65089e-05	1.86842e-05	9.58834e-05	1.32561e-05	5.92439e-05	2.07519e-05	0	0	0.0253699	0	2.09351e-05	0	0	0.000309745	0.000234973	0.000154513	0.000268713	0.000319623	0.000118895	0.000114908	0.000161314	0.000320214	0.000241308	0.0001175	0.000249296	0.000137406	0.000620857	5.5165e-05	0.000485614	0.00031808	0.00064823
Azospirillum lipoferum	0.000206867	0.000130515	0.000520408	0.00037284	6.36281e-05	0.00507007	0.000149517	0.000245765	0.0024286	0.00759847	0.000429806	0.0047125	0.00320708	0.000636237	0.00392892	0.00133523	0.000385411	0.000136141	0.000675829	0.000448421	0.00177384	9.27925e-05	0.000829415	0.000373534	0	0.00055887	0.143838	0.000230239	0.000879276	0.000539154	0.00131688	0.00578191	0.00321129	0.00214111	0.00597141	0.00598678	0.004087	0.00151569	0.00512748	0.00683124	0.00637455	0.000842084	0.0035488	0.00398476	0.00972675	0.000763115	0.00654301	0.00821396	0.00553855
Azospirillum oryzae	0.000103433	0	0.000402133	0.00037284	0.000487815	0.0016528	0	2.45765e-05	0.00101192	0.00208787	8.05887e-05	0.00155875	0	0.000368348	0.000464961	0.000452257	0.00012847	1.94487e-05	0.00025503	0.000392368	0.000335592	0.000185585	0.000355464	2.07519e-05	2.21994e-05	0.000121494	0.0522256	0.000409315	0.000209351	6.46985e-05	0.000188126	0.00161756	0.000900728	0.000551834	0.00200042	0.00228653	0.00107005	0.000459631	0.00157857	0.00254837	0.00195057	0.00029375	0.000923862	0.00118758	0.00358027	0.000275825	0.00242807	0.00293757	0.00148712
Azospirillum sp. B2	0.00786094	0	0.000804267	3.107e-05	0	0.00232285	0	0	0.00115648	0.00119796	0.00290119	0.0010875	0	0.00043532	4.64961e-05	0.000409185	0.000278353	0.000116692	0.000153018	9.3421e-05	9.58834e-05	6.62804e-05	0.000533195	2.07519e-05	0.000754778	0.000267286	0.0403676	0	8.37406e-05	2.15662e-05	0.000188126	0.00154873	0.000979053	0.000640127	0.00134357	0.00161041	0.00121867	0.000470575	0.001544	0.00185458	0.00165899	0.000267639	0.00126115	0.00101091	0.00306289	0.000321796	0.00205747	0.00200204	0.00114393
Azospirillum thiophilum	3.44778e-05	3.26287e-05	0.000567718	0.00167778	0	0.0046457	0.000448552	0.000319494	0.000983006	0.00232746	0.000349218	0.001015	0.000631697	0.000535779	0.000627698	0.000473793	0.00012847	0.000116692	0.000242278	0.000112105	0.000527359	3.97682e-05	0.00029622	8.30075e-05	6.65981e-05	0.000461675	0.0258745	0	0.000188416	6.46985e-05	0.000451503	0.00203055	0.00109654	0.00052976	0.00176157	0.00156124	0.00111464	0.00033378	0.00147487	0.00234824	0.00159866	0.00029375	0.00221434	0.00116795	0.00283525	0.000248242	0.00172521	0.00250722	0.00133459
Azotobacter vinelandii	0.000137911	0.0243084	0.0065051	0.00723932	2.12094e-05	0.0575576	0.00122604	0.000860177	0.00014456	0.000650319	0.00112824	0.00105125	2.4296e-05	0.000770182	0.000209233	0.00277815	0.00391835	0.000252833	0.00183621	0.00196184	0.00220532	0.00080862	0.000177732	0.00371458	0.00266392	0.00262426	0.00311167	2.55822e-05	0.00102582	0.00129397	0.000602004	0.000998068	0.000626594	0.000485614	0.00170185	0.00141372	0.000668782	0.00132965	0.00119833	0.00217479	0.00133725	0.000378612	0.00055725	0.00138387	0.00275246	0.000781504	0.00143128	0.00147814	0.000562435
Babesia	0.000103433	0.000489431	7.09647e-05	0.00034177	0.000148465	4.46702e-05	0.000149517	4.9153e-05	2.89119e-05	6.84547e-05	5.37258e-05	0.00387875	2.4296e-05	6.69723e-05	6.97442e-05	6.46081e-05	2.14117e-05	3.88975e-05	3.82544e-05	7.47368e-05	0	2.65121e-05	0.0033769	4.15037e-05	4.43987e-05	0.000145792	0.000168198	7.67465e-05	0.00198884	8.62646e-05	0.000978256	0.0745798	0.11498	0.111669	0.0628491	0.144064	0.192535	0.025909	0.1074	0.126071	0.139265	0.00398848	0.123108	0.0183731	0.0236546	0.00444997	0.0979024	0.0697906	0.045786
Babesia ovata	0.000172389	0.00101149	7.09647e-05	0.00027963	0.000169675	0.000201016	0.000538263	9.8306e-05	8.67358e-05	0.000136909	0.000161177	0.0052925	0.000194368	0.000167431	6.97442e-05	0.00021536	0.000256941	0.000136141	0.000102012	0.000112105	0.000119854	0.000106049	0.00705003	0.000124511	0.000199794	0.00019439	0.000420496	8.95376e-05	0.00301466	0.000107831	0.00161788	0.113676	0.18743	0.192722	0.101156	0.280764	0.285243	0.0527208	0.162293	0.269114	0.26381	0.0084339	0.221463	0.0379043	0.0459848	0.00742888	0.259139	0.129945	0.0824682
Bacillaceae	1.8176	0.00133778	0.00352458	0.0012428	3.07041	0.00326093	0.00385755	0.00196612	0.634328	0.00342273	0.0204158	0.00525625	0.00259968	0.00231055	0.0253404	0.0234312	0.00122047	0.00182818	0.00118589	0.0124997	1.21096	0.0249347	0.156641	0.0150244	0.0034409	0.0201193	0.103694	0.00124073	0.563009	0.00189782	0.0956433	0.0286686	0.0227923	0.0217202	0.0218852	0.0210582	0.0143119	0.135487	0.0202449	0.0284857	0.0208329	0.00957626	0.0194891	0.0134167	0.020985	0.00844943	0.0186323	0.0234818	0.013222
Bacillales	0.940347	0.00300184	0.130883	0.00229918	0.133577	0.0045787	0.018271	0.0166874	0.491069	0.00554483	0.359506	0.012615	0.00189509	0.0106151	0.0232016	0.0217083	0.0242809	0.0680511	0.0184259	0.0485042	0.0522804	0.0668239	0.6989	0.0292394	0.00253073	0.606496	0.161835	0.00909446	0.198779	0.000690117	0.0205058	0.164922	0.219034	0.137296	0.128505	0.225064	0.311905	0.192826	0.205041	0.110634	0.205755	0.0196029	0.213529	0.0359512	0.0671974	0.0151704	0.10879	0.147384	0.091877
Bacilli	1.00858	0.00228401	0.0084448	0.00173992	0.00920486	0.00245686	0.0109148	0.0103467	0.0141669	0.00698238	0.0118197	0.0204812	0.00772614	0.0167096	0.00339422	0.00144291	0.0220327	0.00262558	0.0189615	0.00270921	0.00479417	0.00168352	11.0888	0.00130737	0.233648	0.0118092	0.0103722	0.0206704	0.00862528	0.000388191	0.00711117	0.27908	0.239163	0.216495	0.200759	0.357228	0.351482	0.109545	0.281493	0.21916	0.356351	0.116142	0.463691	0.0785764	0.0990473	0.0414565	0.222846	0.257982	0.165594
Bacillus	4.07845	0.00150092	0.00948562	0.003107	0.00424187	0.00734825	0.0908468	0.076949	0.0805198	0.0076327	0.033498	0.00975125	0.00432469	0.00565916	0.00616074	0.00523326	0.00319035	0.00488163	0.00353216	0.00590421	0.00599271	0.00186911	25.8774	0.00417113	0.00175375	0.0485731	0.0183617	0.00152214	0.0110956	0.00109987	0.00380015	0.152945	0.0409244	0.0436169	0.0777478	0.0473165	0.0409146	0.578084	0.0587298	0.0672184	0.057391	0.0735616	0.0428643	0.0247919	0.0462538	0.0143797	0.0459417	0.0533065	0.0373781
Bacillus anthracis	0.0239621	0.000228401	0.000615028	0	0.000827165	4.46702e-05	0.000119614	2.45765e-05	0.0014456	3.42273e-05	0.000402944	0.00090625	0	0.000301375	2.32481e-05	4.30721e-05	4.28235e-05	9.72436e-05	3.82544e-05	0.000186842	0.000359563	0.000106049	0.12305	6.22556e-05	0.000244193	0.000631766	0.000392463	6.39554e-05	0.00106769	0	0.000376252	0.0187912	0.0211867	0.0105511	0.0134357	0.0200133	0.0466513	0.00341987	0.0203947	0.00777854	0.0201392	0.00227167	0.0167322	0.0023359	0.0073468	0.000983775	0.0133033	0.0184112	0.00682548
Bacillus azotoformans	0.0024824	0	0.000141929	0	0.000148465	2.23351e-05	0	2.45765e-05	0.000664975	6.84547e-05	0.000241766	7.25e-05	0	0.000368348	9.29923e-05	0.000150752	2.14117e-05	9.72436e-05	0.000153018	7.47368e-05	2.39709e-05	1.32561e-05	0.00029622	4.15037e-05	4.43987e-05	2.42987e-05	0.000392463	0	0.000104676	0	0.000225751	0.00130781	0.0011357	0.00178794	0.00179142	0.00137684	0.00147132	0.0201417	0.000921794	0.00225484	0.00152828	0.000404723	0.00190638	0.000490735	0.00115893	0.000404543	0.00350154	0.00091682	0.000600566
Bacillus cereus	0.35488	0.0214044	0.00203432	0.00363519	0.00494178	0.0012731	0.00233247	0.00149917	0.00922291	0.00160868	0.00628592	0.04698	0.000558809	0.00164082	0.00197609	0.00142138	0.001456	0.00274227	0.00340465	0.00795947	0.002469	0.00177631	1.09862	0.00255248	0.00412908	0.0075812	0.00583088	0.000486061	0.0477321	0.00308396	0.00398827	1.3605	1.66842	1.18567	0.949693	1.60829	3.53658	0.193116	1.9155	0.627901	1.45764	0.0884254	1.47333	0.186862	0.389319	0.0607366	0.685688	0.977068	0.518393
Bacillus cereus group	1.21834	0.000293659	0.00189239	0.00018642	0.00670216	0.000491373	0.00496398	0.00422716	0.00829773	0.000650319	0.00378767	0.00155875	0.00145776	0.00180825	0.000650946	0.000882977	0.000942116	0.000836295	0.00145367	0.00140131	0.00275665	0.000212097	6.18933	0.000705564	0.000665981	0.00512703	0.00316774	0.000409315	0.00316121	0.000215662	0.00079013	0.0211659	0.0147641	0.012052	0.014003	0.0149608	0.0279699	0.0165412	0.0202679	0.00967315	0.013473	0.0170571	0.0131247	0.00360199	0.0091059	0.00171931	0.00986564	0.0127981	0.00917054
Bacillus cereus Rock1-3	0.000275822	0	0	0	6.36281e-05	0	0	0	0	0	0	3.625e-05	0	0	0	0	0	0	0	0	0	0	0.1003	0	0	0	0	0	0	0	0	0	0	0	0	0	0	0	0	0	0	1.95834e-05	0	0	0	0	0	0	0
Bacillus circulans	0.00386151	0.000391545	0.00380844	0.00043498	0.00031814	0.000245686	0.000418649	0.000221188	0.000636063	0.000547637	0.000564121	0.00068875	9.71841e-05	0.000368348	0.000395217	0.000258432	0.000235529	0.000252833	0.00145367	0.000336316	0.000263679	0.000172329	0.00136261	0.000311278	0.00033299	0.000461675	0.00156985	0.000268613	0.000460573	8.62646e-05	0.000225751	0.00557541	0.00250637	0.00324478	0.00600127	0.0027045	0.00254137	0.0277037	0.00171684	0.00553704	0.00575117	0.0041582	0.00343149	0.000853878	0.000827809	0.00103894	0.00336096	0.00164653	0.00162057
Bacillus dakarensis	0.000792989	0	2.36549e-05	0	0	0	0	0	5.78239e-05	0	0.000241766	0.00010875	0	0	4.64961e-05	0.000452257	0	0	2.5503e-05	0	0	0	0.0014811	6.22556e-05	0	2.42987e-05	8.40992e-05	0	6.28054e-05	0	0	0.00141106	0.00152732	0.00178794	0.00176157	0.000663832	0.000668782	0.112894	0.000829614	0.00176118	0.00121659	0.000208889	0.00120249	0.000353329	0.000724333	0.000689562	0.000805098	0.000860688	0.000848418
Bacillus gobiensis	0.0766441	0	0.000118275	0	2.12094e-05	0.000804064	0.000209324	0.000368647	0.000346943	6.84547e-05	0.000107452	0.001305	2.4296e-05	6.69723e-05	2.32481e-05	4.30721e-05	0	0.000136141	1.27515e-05	7.47368e-05	0	0	0.000888659	2.07519e-05	0	0	2.80331e-05	0	6.28054e-05	0	0	0.00044741	0.000195811	0.000176587	0.000477713	0.000258157	0.000208066	0.00327761	0.000253493	0.000200134	0.000241308	7.18056e-05	0.000249296	0.000117776	0.000682942	4.59708e-05	0.000268366	0.000467765	0.000133459
Bacillus gottheilii	0.00924005	3.26287e-05	0.000165584	0	6.36281e-05	6.70054e-05	0	4.9153e-05	5.78239e-05	0	0.000161177	0.00018125	0	3.34862e-05	0.000348721	6.46081e-05	0	0	1.27515e-05	7.47368e-05	7.19126e-05	1.32561e-05	0.00130337	6.22556e-05	0	4.85974e-05	0.000308364	0	6.28054e-05	0	3.76252e-05	0.000585074	7.83242e-05	0.000110367	0.00143314	0.000393382	0.000356684	0.0194468	0.000541554	0.000733825	0.000542943	0.000124028	0.000483928	0.000186479	0.000558771	0.000156301	0.000715642	0.000879399	0.000419443
Bacillus horneckiae	0.00262031	3.26287e-05	0.000141929	0	0.000699909	2.23351e-05	0	0	0.000578239	0	0.000134315	0	0	0	6.97442e-05	0	2.14117e-05	0	1.27515e-05	1.86842e-05	0.00028765	0	0	2.07519e-05	0	4.85974e-05	0.000252298	0	0.000104676	0	0	0.000172081	0.000352459	0.000242807	0.000597141	0.00030733	0.000237789	0.0216847	0.000322628	0.000507006	0.000301635	9.1389e-05	0.000527921	0.000107962	0.000310428	0.000101136	0.0003706	0.000374212	0.000247853
Bacillus marisflavi	0.324126	6.52575e-05	0.000165584	0	0.000212094	8.93405e-05	0.00642925	0.00552971	0.0126923	0	0.000268629	0.00010875	0	3.34862e-05	4.64961e-05	0	0.000149882	3.88975e-05	1.27515e-05	5.60526e-05	4.79417e-05	2.65121e-05	0.002429	4.15037e-05	2.21994e-05	0.000218688	0.000112132	2.55822e-05	8.37406e-05	0	3.76252e-05	0.000963652	0.000352459	0.000375247	0.000537427	0.000504021	0.000267513	0.00219966	0.000368717	0.000520348	0.000532888	0.00171681	0.000322619	0.000402402	0.000413904	0.000174689	0.000523952	0.000505187	0.000467107
Bacillus massilionigeriensis	0.00151702	0	9.46196e-05	0	2.12094e-05	0	0	0	0.000318031	0	2.68629e-05	3.625e-05	0	0.000100458	0.000162736	2.1536e-05	0.00012847	5.83462e-05	2.5503e-05	7.47368e-05	0	2.65121e-05	0.000414707	4.15037e-05	0	0	0.000448529	0	4.18703e-05	0	0	0.000688323	0.000469945	0.00039732	0.000865854	0.000676125	0.00049044	0.0974418	0.000564599	0.0012008	0.000643488	0.000306806	0.000645237	0.000245367	0.000620857	0.000855057	0.000881773	0.000542608	0.000467107
Bacillus massiliosenegalensis	0.000103433	0	0	0	0	0	2.99035e-05	0.000172035	2.89119e-05	0	0.000107452	0	0	0	9.29923e-05	0	4.28235e-05	3.88975e-05	6.37574e-05	3.73684e-05	0	0	0.000710927	2.07519e-05	2.21994e-05	9.71948e-05	0.000336397	2.55822e-05	4.18703e-05	0	0	0.00137665	0.00093989	0.000905007	0.000985283	0.00100804	0.0008174	0.103072	0.000990928	0.00393597	0.00138752	0.000280695	0.00148111	0.000608511	0.000703638	0.000689562	0.000907332	0.00101037	0.00120113
Bacillus methanolicus	0.000551645	0	4.73098e-05	0	2.12094e-05	0	0	0	2.89119e-05	0.000376501	0.000429806	0	0	0.000234403	0	0	4.28235e-05	9.72436e-05	6.37574e-05	1.86842e-05	0	0	5.92439e-05	0	0	0.00075326	2.80331e-05	1.27911e-05	0.000104676	0	0.000263377	0.00061949	0.000704918	0.000419394	0.000626998	0.000393382	0.000460716	0.0291045	0.000311105	0.000693798	0.000472561	7.83334e-05	0.00042527	0.000225738	0.0004346	0.000165495	0.000511173	0.000355502	0.000228787
Bacillus mycoides	0.106674	0	0.000212894	6.21401e-05	0.000169675	4.46702e-05	0.000328938	0.000270341	0.00164798	0	0.000510395	7.25e-05	0.00140917	0.000100458	0.000162736	0.000129216	0.000171294	9.72436e-05	3.82544e-05	0.000205526	0.000167796	3.97682e-05	0.106876	0.000186767	0	0.000631766	0.000308364	1.27911e-05	0.000376833	4.31323e-05	0.000112876	0.00044741	0.000430783	0.000176587	0.000388142	0.000110639	0.000312098	0.00132418	0.000414807	0.000426953	0.000382071	0.000535278	0.000205303	0.000117776	0.000331124	6.43591e-05	0.000204469	0.000336791	0.000152525
Bacillus nealsonii	0.000379256	6.52575e-05	0.000283859	0.0003107	4.24187e-05	0.000223351	0.000119614	0.000172035	0.000289119	3.42273e-05	0.00018804	0.00025375	2.4296e-05	0.000167431	4.64961e-05	6.46081e-05	0.000192706	9.72436e-05	6.37574e-05	0.000186842	4.79417e-05	2.65121e-05	0.00248824	2.07519e-05	0	0.000242987	0.000280331	2.55822e-05	0.000125611	2.15662e-05	0.00150501	0.00409552	0.00164481	0.00300197	0.0040307	0.00109409	0.0010106	0.0195617	0.00126747	0.00124083	0.00160872	0.00181472	0.00124648	0.000549623	0.00122102	0.00926771	0.0019169	0.00112264	0.00254525
Bacillus oryziterrae	0.000517167	0	2.36549e-05	0	2.12094e-05	2.23351e-05	0	0	2.89119e-05	3.42273e-05	0.000214903	3.625e-05	0	0	0	4.30721e-05	0	3.88975e-05	0	9.3421e-05	0	0	0	0	0	7.28961e-05	0.000112132	0	0.000167481	0	0	0.000275329	0.000195811	0.000110367	0.00029857	0.000319623	0.000252651	0.0123334	0.000253493	0.000533691	0.000361962	2.61111e-05	0.000322619	0.000117776	0.000248343	0.000165495	0.000345042	0.000336791	4.76639e-05
Bacillus paralicheniformis	3.44778e-05	0.00107675	9.46196e-05	0.00018642	0.00031814	0	2.99035e-05	2.45765e-05	5.78239e-05	0	5.37258e-05	0.0036975	0	0	4.64961e-05	4.30721e-05	0	1.94487e-05	2.5503e-05	0	0.000119854	6.62804e-05	0.00029622	0	2.21994e-05	2.42987e-05	2.80331e-05	2.55822e-05	0.00343336	4.31323e-05	0	0.114399	0.132564	0.0967033	0.0818083	0.139196	0.32531	0.0154633	0.16575	0.0509942	0.124103	0.00507209	0.123343	0.0161354	0.0336504	0.00528664	0.0577881	0.0814473	0.0447088
Bacillus persicus	0.000206867	0	4.73098e-05	0	4.24187e-05	2.23351e-05	0	0	5.78239e-05	0.000239591	2.68629e-05	3.625e-05	0	0.000267889	6.97442e-05	4.30721e-05	0	0	3.82544e-05	0	0	0	0.00154034	0	2.21994e-05	9.71948e-05	0.000784926	0	2.09351e-05	0	0	0.00123898	0.00093989	0.000706347	0.00552355	0.000430262	0.000341822	0.0179037	0.0006683	0.00663111	0.000422289	0.000228473	0.00164242	0.00016685	0.00101407	0.000211466	0.000779539	0.000561318	0.000295516
Bacillus praedii	0.00144807	3.26287e-05	0.000260204	0	0.000169675	0.000714724	5.9807e-05	0	0.00101192	0.000581865	0.00083275	0	0	0.000100458	4.64961e-05	0.000172288	0	0	0	1.86842e-05	0	1.32561e-05	0.00699078	4.15037e-05	0	0.00119064	0.000672794	0	0.000293092	0	0	0.000412994	0.000156648	0.00013244	0.000179142	0.000258157	0.000193204	0.0127329	0.000172836	0.000400268	0.000241308	3.26389e-05	0.000234632	0.000127591	0.000144867	8.27475e-05	0.000408938	0.000486476	0.000209721
Bacillus pseudomycoides	0.0129981	0.00610157	9.46196e-05	0.000994241	0.000190884	0.000201016	0.000478456	0.000221188	0.000983006	0.000342273	0.000993927	0.016965	0.000267256	0.000301375	0.000302225	0.000323041	0.000107059	0.000350077	0.000178521	0.000298947	0.000167796	0.000119305	0.0274892	0.000207519	0.00035519	0.00114204	0.000588695	0.000153493	0.0168319	8.62646e-05	0.000489128	0.458285	0.558687	0.384341	0.320754	0.547403	1.2122	0.0600913	0.657734	0.19864	0.497325	0.0224817	0.506042	0.0593887	0.130918	0.0193721	0.228788	0.323993	0.174603
Bacillus shacheensis	6.89556e-05	0	0.000118275	0	0	2.23351e-05	0	0	8.67358e-05	0	8.05887e-05	0.0002175	0	3.34862e-05	0	0.000150752	0	0	0	3.73684e-05	0	0	0.000177732	0	2.21994e-05	2.42987e-05	5.60662e-05	0	2.09351e-05	0	0	0.0505917	0.62162	0.0526229	0.000567284	0.000405675	0.000148618	0.00284533	0.000218926	0.000547033	0.000452452	6.52779e-05	0.000190638	0.000186479	0.000538076	5.5165e-05	0.00038338	0.000467765	0.000123926
Bacillus sp. 7504-2	0.000448211	0	0.000118275	0	8.48374e-05	0	0	0	0.000173472	0	8.05887e-05	3.625e-05	0	0.000133945	2.32481e-05	8.61441e-05	0	5.83462e-05	7.65089e-05	0.000112105	7.19126e-05	0	0.00231051	0	0	0	0.000336397	1.27911e-05	0.000104676	0	0	0.00120456	0.00093989	0.00128025	0.00080614	0.000946576	0.000728229	0.0916034	0.000818092	0.00213476	0.00128698	0.0003525	0.00115849	0.000520179	0.000786418	0.000634397	0.000907332	0.00104779	0.000848418
Bacillus sp. B14905	0.109501	0.000130515	0.00101716	0.00142922	0.0830982	2.23351e-05	0.000538263	0.00049153	0.0201227	0.00403883	0.00357277	0.0003625	0.0085522	0.00227706	0.000650946	0.000753761	0.000749411	0.000330628	0.00186172	0.00186842	0.032097	0.000702572	0.0112563	0.000684812	0.00326331	0.00595318	0.00484972	0.000319777	0.0150524	0.000129397	0.00229514	0.00113573	0.00093989	0.000684274	0.001254	0.00119244	0.000683644	0.00211211	0.00130203	0.00125417	0.00136741	0.00118806	0.00142245	0.0024046	0.000848504	0.00166414	0.00138017	0.00157169	0.00165871
Bacillus sp. FJAT-25496	0.00699899	0	7.09647e-05	0	0.000106047	0.00122843	0.000149517	4.9153e-05	0.000173472	0	0.000268629	7.25e-05	0	6.69723e-05	0	0	0	0	0	3.73684e-05	4.79417e-05	0	0.00225127	4.15037e-05	0	9.71948e-05	0.000308364	1.27911e-05	6.28054e-05	0	3.76252e-05	0.000275329	0.000156648	0.000309027	0.000358285	0.000344209	0.000222927	0.0248037	0.00033415	0.000600402	0.000432343	0.000124028	0.000322619	0.000157035	0.000331124	0.000119524	0.000293924	0.000411634	0.000123926
Bacillus sp. FJAT-27986	0.00134463	0	9.46196e-05	0	2.12094e-05	2.23351e-05	2.99035e-05	2.45765e-05	0.000202384	0	0.000107452	0.00010875	0	3.34862e-05	6.97442e-05	0	0	1.94487e-05	2.5503e-05	1.86842e-05	0	0	0.000414707	6.22556e-05	0	2.42987e-05	0.000280331	0	0	0	3.76252e-05	0.000516242	0.000117486	0.00019866	0.000477713	0.000368796	0.000282375	0.0423408	0.00042633	0.000787194	0.00049267	0.000156667	0.000454599	0.000235553	0.000351819	0.000248242	0.000613408	0.000392923	0.000200189
Bacillus sp. FJAT-29814	0.0006206	0	9.46196e-05	0	2.12094e-05	0	5.9807e-05	9.8306e-05	8.67358e-05	0	0.000107452	7.25e-05	0	0	9.29923e-05	0	2.14117e-05	0	2.5503e-05	5.60526e-05	7.19126e-05	0	0.00106639	0	0	0.000121494	0.000476562	2.55822e-05	6.28054e-05	0	0.000112876	0.000344161	0.000195811	0.000309027	0.000865854	0.000565487	0.000445855	0.0186971	0.000656778	0.000640429	0.000563052	0.000228473	0.000483928	0.00046129	0.000538076	0.000193077	0.00056229	0.000654871	0.000324115
Bacillus sp. FJAT-29937	0.00151702	3.26287e-05	9.46196e-05	6.21401e-05	0.000148465	0	2.99035e-05	0	0.00014456	3.42273e-05	0.00018804	3.625e-05	0	0	2.32481e-05	2.1536e-05	0	0.000136141	5.10059e-05	1.86842e-05	0.000143825	0	0.00177732	2.07519e-05	0	4.85974e-05	0.000168198	0	0.000104676	0	0	0.000412994	0.000274135	0.000220733	0.000238856	0.00027045	0.000297236	0.0181062	0.000345673	0.000386926	0.000321744	8.48612e-05	0.00042527	0.000225738	0.000310428	0.000128718	0.000293924	0.000392923	0.00023832
Bacillus sp. VT-16-64	0.0074472	0.000293659	0.000118275	9.32101e-05	0	2.23351e-05	5.9807e-05	4.9153e-05	0.00014456	0.000239591	5.37258e-05	0.00145	0.000680289	3.34862e-05	0	0	0.000107059	7.77949e-05	1.27515e-05	0	0	1.32561e-05	0.00142185	0	2.21994e-05	0.000145792	8.40992e-05	1.27911e-05	0.00117237	2.15662e-05	7.52505e-05	0.0446033	0.0513024	0.0407032	0.0306632	0.0572986	0.115476	0.00841562	0.0630161	0.0203603	0.0463814	0.00231084	0.0469703	0.00566308	0.0137002	0.00201352	0.04575	0.0326874	0.0168444
Bacillus thuringiensis	0.0491653	0.000946233	0.000827922	0.00021749	0.000487815	2.23351e-05	0.000179421	0.000270341	0.00187928	0.000171137	0.000537258	0.0034075	4.85921e-05	0.00043532	0.00011624	0.000344577	0.000642352	0.000330628	0.000204024	0.00142	0.00055133	7.95364e-05	0.162862	0.000124511	0.000266392	0.000996247	0.00103722	3.83732e-05	0.00305653	2.15662e-05	0.000188126	0.0874514	0.0937149	0.0637699	0.0679845	0.0946207	0.213951	0.0146863	0.112136	0.0412009	0.0837539	0.00621445	0.0847607	0.0126021	0.0404799	0.00413737	0.0457244	0.0677324	0.0323543
Bacillus toyonensis	0.0180664	0.0103759	0.000425788	0.00037284	0.000127256	0.00116143	0.000179421	0.000147459	0.000751711	0.000205364	0.00139687	0.0045675	4.85921e-05	0.000468806	6.97442e-05	0.00273508	0.00244094	0.00352022	0.00230802	0.000822105	0.0028765	0.00181608	0.378865	0.00230346	0.00313011	0.00315883	0.00137362	8.95376e-05	0.00726449	0.00864803	0.000263377	0.162823	0.178188	0.12637	0.120443	0.18575	0.412103	0.0220678	0.216748	0.0746367	0.163758	0.00802265	0.166398	0.0210525	0.0528556	0.00754841	0.0819027	0.118943	0.0592558
Bacillus wiedmannii	0.0171355	0.00159881	0.000567718	0.00027963	2.12094e-05	6.70054e-05	0.000508359	0	0.000375855	0.00051341	0.000456669	0.0065975	7.28881e-05	0.000267889	0.000139488	0.000236896	8.56469e-05	3.88975e-05	0.000178521	0.000205526	9.58834e-05	3.97682e-05	0.0543267	6.22556e-05	0.000199794	0.000461675	0.000392463	0.000575599	0.00581997	4.31323e-05	0.000677254	0.158211	0.198669	0.136921	0.115815	0.197121	0.43346	0.0239336	0.232534	0.0831624	0.182278	0.00759181	0.185696	0.0218475	0.0475162	0.00714386	0.0883307	0.118232	0.0641652
Bacteria	0.887389	1.14435	1.82599	3.76786	1.83762	0.72913	3.5522	3.59864	10.7128	0.464602	5.68153	0.835997	0.654049	2.74359	1.76388	1.40012	1.83002	4.443	2.57957	2.73552	1.97155	5.19916	4.4757	1.87711	6.41158	3.24845	1.98028	4.23826	2.27148	0.681642	4.54953	5.04203	5.55589	4.44213	8.2321	5.77412	7.94758	4.09806	6.12647	5.50627	5.41654	5.92534	5.37727	11.8111	2.36106	6.62524	3.67843	4.05502	20.974
bacteria symbiont BFo2 of Frankliniella occidentalis	0	0	0.000260204	0.00018642	4.24187e-05	2.23351e-05	0	0	5.78239e-05	3.42273e-05	8.05887e-05	3.625e-05	0	0.000401834	0.00083693	0.000904514	0.000556705	0.000388975	0.000484556	0.000784736	0	0.00037117	0	4.15037e-05	4.43987e-05	0	0.000336397	0	0.000858341	2.15662e-05	0.00195651	0.000103248	7.83242e-05	0.00019866	0.000208999	0.000282743	0.000252651	0.000503405	0.000103702	0.000173449	0.000281526	0.000261111	7.33224e-05	0.000107962	0.000165562	5.5165e-05	0.00019169	0.000261949	7.62623e-05
bacterium A37T11	0	0	0.000402133	0.00177099	0.00099684	0	0	0	0.00106974	0.013246	0.000886476	0.00039875	0.00911101	0.0164752	0.000162736	8.61441e-05	0.000642352	9.72436e-05	0.00209124	0.00108368	0.000407505	9.27925e-05	0.000414707	0.00153564	0.000133196	0.000364481	0.0167638	2.55822e-05	0.000104676	2.15662e-05	0	0.0019273	0.00093989	0.00059598	0.00268713	0.00130308	0.00115922	0.000766052	0.00159009	0.00208139	0.0017897	0.000215417	0.000835875	0.00128572	0.00329054	0.000312601	0.00217249	0.00276917	0.000676828
bacterium MS4	0.000103433	0	4.73098e-05	0	0	0	2.99035e-05	7.37295e-05	0.000636063	0	0	3.625e-05	0	0.000200917	0	0.000129216	8.56469e-05	7.77949e-05	0.000140266	0.000355	0	0	0	0	2.21994e-05	2.42987e-05	0.000644761	0	0.000125611	0	0	0.000585074	0.000469945	0.000286953	0.000537427	0.000516314	0.000371546	0.0254657	0.000633733	0.000627087	0.000643488	0.000202361	0.000586579	0.000127591	0.000496685	0.000560844	0.000690084	0.000449055	0.00101048
bacterium YEK0313	0.00351673	0	0.000449443	0.000621401	0	0.00198783	0.000269131	0.000221188	0.00104083	0.00441533	0.000376081	0.005365	0.00211375	0.000200917	0.000534706	0.000818369	0.000513882	0.00031118	0.000382544	0.00022421	0.000311621	0.000119305	0.00112563	0.000456541	2.21994e-05	0.000607468	0.00185018	0.000460479	0.000795535	0.000237228	0.000413878	0.00399227	0.00231056	0.00346552	0.00441884	0.00422886	0.00187259	0.000421328	0.00311105	0.00525685	0.00392125	0.000319862	0.00140779	0.0017372	0.00788488	0.000643591	0.00480503	0.00523897	0.00107721
Bacteroidales	0.000482689	0.000456802	0.000780612	0.00260988	0.00144224	0.00102742	0.000269131	0.000172035	0.00407658	0.0126983	0.00182668	0.01595	0.0204816	0.00810365	0.000743938	0.000323041	0.00342588	0.000233385	0.00177246	0.00121447	0.000791038	0.000185585	0.000651683	0.00101684	0.151688	0.000777559	0.00869026	0.00454083	0.000607119	0.000150963	0.000677254	0.0719641	0.0317213	0.0331983	0.0297675	0.0404077	0.0219658	0.00816392	0.0315369	0.041868	0.0316817	0.00412556	0.0339483	0.00947118	0.0237167	0.00810006	0.0356671	0.0500135	0.0252428
Bacteroides	0.000517167	0.000195772	0.00104082	0.00347984	0.00277843	0.00109442	0.000508359	0.000294918	0.00708343	0.0143755	0.00147746	0.00366125	0.0510703	0.0108495	0.000953171	0.00137831	0.00282635	0.000466769	0.00241003	0.00213	0.00218135	0.000212097	0.00106639	0.00211669	0.00845796	0.00111774	0.0134559	0.00264775	0.000669924	2.15662e-05	0.000903006	0.127649	0.0529472	0.0150761	0.057236	0.135975	0.0389677	0.00886978	0.0395104	0.071181	0.0438376	0.0062014	0.040122	0.0154974	0.0442878	0.0112904	0.0465934	0.0787904	0.018322
Bacteroides reticulotermitis	0	0	0	0.00034177	0.000127256	0	0	0	2.89119e-05	0.000102682	0	0.001015	0.00155495	0.000100458	2.32481e-05	2.1536e-05	8.56469e-05	0	1.27515e-05	3.73684e-05	0	0	0.000118488	6.22556e-05	0.00124316	2.42987e-05	0.000588695	0	0	0	0	0.000688323	0.000234973	0.000154513	0.000388142	0.000516314	0.00032696	0.000142267	0.000184359	0.000373584	0.000372016	0.000124028	0.000102651	0.000117776	0.000765723	6.43591e-05	0.00075398	0.000467765	0.000896082
Bacteroidetes	0.00144807	0.00166407	0.0804503	0.068323	0.136843	0.00194316	0.00269131	0.00216273	0.163266	0.599047	0.13872	0.02175	0.643262	0.326155	0.0157157	0.00982043	0.108793	0.0103078	0.0747492	0.0507089	0.0878532	0.007092	0.00918281	0.104133	0.0247745	0.107959	0.314279	0.0010105	0.011954	0.00276047	0.00519228	0.102732	0.0608971	0.0534396	0.122653	0.100829	0.0520758	0.0198517	0.0885844	0.133223	0.11252	0.0122331	0.0748475	0.0576024	0.19855	0.0151336	0.141876	0.168508	0.0343943
Bacteroidia	6.89556e-05	3.26287e-05	0.000165584	0.000621401	0.00033935	2.23351e-05	0	4.9153e-05	0.000751711	0.000342273	0.000590984	0.00025375	0.00235671	0.000837154	0.000232481	2.1536e-05	0.000192706	3.88975e-05	0.000204024	0.000149474	7.19126e-05	0	0.000236976	0.000352782	0.00495046	0.000899052	0.00159789	0	2.09351e-05	0	0	0.00165197	0.000979053	0.00108159	0.00191085	0.00211443	0.00108491	0.00036661	0.00150944	0.00316212	0.00130708	0.000267639	0.00098252	0.000834249	0.00273177	0.000202272	0.00410216	0.0024698	0.00265965
Bacteroidia bacterium 44-10	0	0	0.000378478	0.000621401	0.000381768	0	2.99035e-05	0	0.00104083	0.00184828	0.00018804	7.25e-05	0.00318278	0.000636237	0.000139488	2.1536e-05	0.000535293	3.88975e-05	0.000408047	9.3421e-05	9.58834e-05	1.32561e-05	0.000118488	0.000415037	0.000976772	0.000656065	0.000616728	0	0.000230287	0	0.000263377	0.00110132	0.000430783	0.000507687	0.00080614	0.000921989	0.000535026	0.000246231	0.000553076	0.00109407	0.000733978	9.1389e-05	0.000381276	0.000323885	0.00122102	0.00311682	0.00177633	0.00116006	0.00131552
Bartonella apis	0.00344778	0	0.000189239	0.00015535	0	0.000402032	2.99035e-05	0	0.00159016	0.00369655	8.05887e-05	0.00029	0	0.000133945	0.000813682	0.000947586	0.00012847	3.88975e-05	0.000153018	0.000168158	4.79417e-05	0	0	4.15037e-05	0	0.000170091	0.000196232	0	0.000230287	0	0.000112876	0.000688323	0.000391621	0.000242807	0.000686712	0.00057778	0.000520164	0.000164154	0.000656778	0.000920617	0.000864686	0.000169722	0.000381276	0.000392588	0.00140728	0.000128718	0.000843435	0.000748425	0.000123926
Bartonella sp. DB5-6	0	0	0	0	0	0	0	0	0	3.42273e-05	0	0	0	0	0	0	0	0	0	0	0	0	0	0	0	0	0	0	0	0	0	0.0171737	0.0581166	0.126348	5.97141e-05	1.22932e-05	4.45855e-05	5.4718e-06	3.45673e-05	9.33959e-05	8.04359e-05	6.52779e-06	0.00013198	1.96294e-05	0.000103476	0	2.55587e-05	9.35531e-05	9.53279e-06
Basidiobolus meristosporus CBS 931.73	3.44778e-05	0	4.73098e-05	3.107e-05	0	0	0.000179421	2.45765e-05	8.67358e-05	0.000102682	0.00083275	0.00793875	0.000291552	3.34862e-05	0.000232481	8.61441e-05	4.28235e-05	1.94487e-05	8.92604e-05	7.47368e-05	4.79417e-05	0.000119305	0.00550968	0	0	0.00138503	0.000392463	0	0.000188416	6.46985e-05	0.00127926	0.0463929	0.160917	0.290706	0.0076434	0.00786764	0.0109086	0.00109436	0.00773154	0.00569715	0.00811398	0.000385139	0.00533787	0.00172739	0.00769862	0.000505679	0.00676026	0.00626806	0.00217348
Basidiomycota	0.000999856	6.52575e-05	0	3.107e-05	0	4.46702e-05	0.00382765	0.000172035	0.000202384	0.000684547	0.000241766	0.0928	0.000753177	0.000468806	0.00011624	0.000409185	0.000342588	3.88975e-05	0.000535562	0.000560526	2.39709e-05	0.000225353	0.0382716	8.30075e-05	2.21994e-05	0.000242987	0.00325184	0.000281404	0.000167481	0.000107831	0.0232524	0.0206153	0.0331311	0.0519386	0.0131072	0.0114573	0.00787677	0.00142267	0.00962122	0.00936627	0.00903899	0.00079639	0.0103971	0.00353329	0.0194121	0.00100216	0.0101596	0.0113012	0.00434695
Batrachochytrium dendrobatidis	3.44778e-05	0	0	0	0	2.23351e-05	5.9807e-05	0	5.78239e-05	6.84547e-05	0	0.001305	0	6.69723e-05	0.000139488	0	2.14117e-05	1.94487e-05	2.5503e-05	3.73684e-05	0	0	0.00100715	0	0	0	5.60662e-05	0	4.18703e-05	2.15662e-05	0.000301002	0.0214068	0.075857	0.136391	0.00247813	0.00205296	0.00267513	0.000268118	0.00183206	0.00200134	0.00243319	0.000110972	0.00151044	0.000824434	0.00221439	0.000211466	0.0019808	0.0019459	0.000781689
Baudoinia panamericana UAMH 10762	0.00137911	0.000130515	0.000118275	0.00015535	0.000169675	0	0.0354655	0.0125586	0.0286806	0.00708506	0.00134315	0.371852	0.000194368	0.000468806	0.00127864	0.00159367	0.000171294	0.000175039	0.000165769	0.00057921	0.000791038	0.00161724	0.848314	0.000581052	0.000133196	0.00126353	0.00215855	0.00153493	0.00280531	0.00116457	0.202913	0.0121489	0.00720583	0.0037304	0.0160929	0.00583927	0.00365601	0.00048699	0.0105891	0.0126351	0.00485632	0.000554862	0.00549918	0.00712547	0.0143418	0.000864251	0.00940558	0.0123303	0.00166824
Bavariicoccus seileri	0	0	9.46196e-05	3.107e-05	0	0.000111676	0.00319967	0.00248223	8.67358e-05	3.42273e-05	5.37258e-05	0.00010875	0	0.000133945	2.32481e-05	0	0	0	0	0	0	0.000477219	5.92439e-05	2.07519e-05	0.00035519	0	2.80331e-05	1.27911e-05	2.09351e-05	0	7.52505e-05	0.00295979	0.00603096	0.01384	0.000895711	0.000786764	0.000579611	0.000733221	0.000852659	0.00058706	0.000874741	9.1389e-05	0.000337283	0.000235553	0.000827809	7.35533e-05	0.00122682	0.00110393	0.000676828
Bcep78virus	0	0	0	0.199066	0	2.23351e-05	0	0	0	0	0	0	0	6.69723e-05	0	0	0	1.94487e-05	1.27515e-05	1.86842e-05	0	0	0	0	0	0	0	1.27911e-05	2.09351e-05	2.15662e-05	0	0	0	2.20733e-05	5.97141e-05	1.22932e-05	1.48618e-05	5.4718e-06	3.45673e-05	5.33691e-05	0	0	0	2.94441e-05	2.06952e-05	0	3.8338e-05	1.87106e-05	9.53279e-06
BeAn 58058 virus	6.89556e-05	0.00274081	4.73098e-05	0.0003107	6.36281e-05	4.46702e-05	2.99035e-05	9.8306e-05	2.89119e-05	3.42273e-05	2.68629e-05	0.007685	7.28881e-05	3.34862e-05	0.000139488	2.1536e-05	0	3.88975e-05	1.27515e-05	7.47368e-05	4.79417e-05	9.27925e-05	0	6.22556e-05	2.21994e-05	0.00019439	5.60662e-05	6.39554e-05	0.00636428	2.15662e-05	0.000150501	0.207908	0.240769	0.171709	0.150659	0.251949	0.552637	0.0258105	0.288959	0.0892064	0.222134	0.00961543	0.224909	0.0259893	0.0616718	0.00880801	0.101685	0.15455	0.0766246
Belnapia	0.0003103	0.000228401	0.000212894	0.00043498	0.000169675	0.000647718	2.99035e-05	9.8306e-05	0.000693887	0.000889911	0.000241766	0.0604287	0.000170072	0.00364999	0.000464961	0.000603009	0.000599529	0.00106968	0.000969113	0.00110237	0.000311621	0.000265121	0.00829415	6.22556e-05	0.000221994	0.000267286	0.00154182	3.83732e-05	0.000355897	0.000194095	0.00154263	0.0295979	0.016918	0.0102862	0.0356493	0.0338677	0.0174478	0.00255533	0.0242086	0.0415211	0.027308	0.00306153	0.0103678	0.0151441	0.0680045	0.00534181	0.0434241	0.0521839	0.00830306
Belnapia moabensis	0.000206867	9.78862e-05	0.000307514	0.00034177	4.24187e-05	0.000580713	0.000179421	9.8306e-05	0.000375855	0.000992593	0.000134315	0.0476325	0.000704585	0.00328164	0.00153437	0.000581473	0.000385411	0.000564013	0.000484556	0.000822105	0.000239709	0.000212097	0.00734625	0.000622556	6.65981e-05	0.000242987	0.000925092	0.000460479	0.000334962	8.62646e-05	0.000903006	0.0203399	0.0113962	0.00554041	0.0215568	0.0205665	0.0116665	0.00164701	0.0142648	0.0233623	0.0181081	0.00187347	0.00684831	0.00918655	0.0380999	0.00373283	0.0277311	0.0314525	0.00604379
Belnapia rosea	0.000551645	0.00026103	0.000425788	0.00121173	6.36281e-05	0.00381931	0.00227266	0.0016712	0.000607151	0.00106105	0.000349218	0.05945	0.000631697	0.00569265	0.000534706	0.00127063	0.000877881	0.00126417	0.000994616	0.00147605	0.000479417	0.000357914	0.0109601	0.000311278	0.000177595	0.000413078	0.00218658	0.000153493	0.000523378	0.000237228	0.00158026	0.0394753	0.022714	0.0136855	0.0482788	0.0415879	0.02366	0.00306968	0.0348092	0.0542363	0.0362565	0.00409292	0.0138139	0.0208071	0.0897759	0.00653705	0.0578137	0.0700151	0.0131171
Belnapia sp. F-4-1	0.000206867	3.26287e-05	0.000354824	0.00021749	4.24187e-05	0.00147412	0.000179421	0.000196612	0.00179254	0.00051341	0.000241766	0.0483212	9.71841e-05	0.00301375	0.000348721	0.000409185	0.000171294	0.000875193	0.00043355	0.000467105	0.000647213	0.000198841	0.00639834	0.000269774	6.65981e-05	0.000340182	0.00114936	6.39554e-05	0.000209351	0.000107831	0.00086538	0.0161412	0.0120619	0.00615846	0.0173171	0.0181447	0.0107005	0.00177833	0.0128245	0.0206405	0.0145991	0.00182778	0.00560183	0.00860748	0.0350163	0.00290535	0.0245363	0.0302925	0.00559575
Bergeyella zoohelcum	0	0	0.00134833	0.000621401	0.00519629	0	5.9807e-05	0	0.00306467	0.00328582	0.0090528	7.25e-05	0.00296412	0.000669723	0.00285951	0	0.00481764	0.00015559	0.000497308	0.00166289	0.00273268	0.000106049	0	0.00991939	0.000288592	0.00170091	0.00112132	3.83732e-05	0.000167481	0	0.000112876	0.00151431	0.00121403	0.000949154	0.00280656	0.00181939	0.00157535	0.000350195	0.00160162	0.00280188	0.00244324	0.000261111	0.00175974	0.000598696	0.0017177	0.00033099	0.0030926	0.00321823	0.000676828
Betaproteobacteria	0.00120672	0.00293659	0.002673	0.0082957	0.000487815	0.149846	0.00732635	0.00678311	0.00610042	0.00749579	0.00867672	0.01334	0.00415462	0.00927567	0.00660245	0.0644143	0.0131896	0.00750721	0.0051261	0.00851999	0.00340386	0.00353937	0.00361388	0.00483519	0.0203124	0.0131213	0.0168759	0.00259659	0.00540127	0.00532684	0.0408234	0.0528632	0.0272177	0.0376571	0.0822263	0.0578149	0.0350293	0.00904488	0.0709666	0.103002	0.0773894	0.0140413	0.0318073	0.046659	0.134146	0.0153451	0.0903371	0.091102	0.0232886
Bifidobacterium	0.000344778	0	0.000331169	0	2.12094e-05	4.46702e-05	0.000388745	0.000294918	0.000289119	0.00229323	5.37258e-05	0.012325	0.00172502	0.000837154	6.97442e-05	0.000710689	0.000149882	9.72436e-05	0.000165769	0.00022421	7.19126e-05	5.30243e-05	0.000829415	0.000166015	4.43987e-05	2.42987e-05	0.000560662	6.39554e-05	0.000251222	0	0.000225751	0.0310434	0.0166439	0.00763738	0.0195564	0.0214024	0.00936295	0.00446499	0.0339681	0.0174917	0.0284643	0.00158625	0.0204716	0.0049466	0.0162457	0.00319957	0.0164342	0.0328184	0.00716866
Bifidobacterium adolescentis	0	0	0	0	0	0	0	0	2.89119e-05	0.000102682	2.68629e-05	0.0012325	2.4296e-05	0.000100458	6.97442e-05	2.1536e-05	2.14117e-05	1.94487e-05	0	0	2.39709e-05	2.65121e-05	0	2.07519e-05	0	0	0	0	0	0	0	0.00560983	0.0040337	0.000573907	0.00110471	0.00221277	0.000921433	0.00036661	0.00518509	0.00190794	0.00322749	0.000195834	0.00271293	0.000529993	0.00169701	0.000376961	0.00131627	0.00480863	0.000781689
Bifidobacterium bifidum	0	0	0	0.00102531	0.000190884	0	0	0	0	0	0	0.002465	0	0	2.32481e-05	2.1536e-05	0	3.88975e-05	2.5503e-05	0	2.39709e-05	2.65121e-05	0.000118488	0	0	0	0	0	0	0	0	0.000757155	0.000900728	0.000375247	0.00107485	0.0010818	0.000341822	0.000257174	0.000921794	0.00102735	0.00208128	6.52779e-05	0.000483928	0.00016685	0.000724333	0.000147107	0.00056229	0.00102908	0.000276451
Bifidobacterium breve DSM 20213 = JCM 1192	0	3.26287e-05	0	0	0	4.46702e-05	0	0	0	0	0	0.0002175	0	0	0	0	0	0	0	0	0	0	0	0	0	0	2.80331e-05	0	0	0	0	0.0160723	0.0034071	0.000838787	0.0146001	0.00401987	0.00970477	0.000432272	0.0062682	0.00557707	0.00323755	0.000437362	0.00259561	0.00102073	0.0149213	0.00033099	0.00483059	0.00761522	0.00221161
Bifiguratus adelaidae	3.44778e-05	0	0	0.00040391	0	0	0.000358842	2.45765e-05	2.89119e-05	0	2.68629e-05	0.0051475	2.4296e-05	0	0.00146463	0	4.28235e-05	0	1.27515e-05	3.73684e-05	0	1.32561e-05	0.00426556	0	0	0	0.00036443	0	4.18703e-05	2.15662e-05	0.00112876	0.0236439	0.0762095	0.13127	0.00358285	0.00287661	0.00356684	0.00036661	0.00289213	0.00213476	0.0034688	0.000143611	0.00217034	0.000657584	0.00353888	0.00022066	0.00273478	0.00280659	0.000810287
Bipolaris	0.00148254	0.000130515	2.36549e-05	3.107e-05	2.12094e-05	6.70054e-05	0.00149517	0.000958483	0.00167689	0.00167714	0.00018804	0.254765	0.00012148	0.00210963	0.00199933	0.000624545	0.000171294	3.88975e-05	0.000102012	0.000373684	7.19126e-05	0.000106049	0.0670641	8.30075e-05	2.21994e-05	0.000242987	0.000532629	0.000127911	0.000146546	2.15662e-05	0.0238168	0.0100495	0.00657923	0.00443674	0.0267221	0.00736362	0.00396811	0.000596426	0.0108196	0.010954	0.00837539	0.00141653	0.0031382	0.0104723	0.0120239	0.00119524	0.00996787	0.011769	0.00324115
Bipolaris maydis	0.000379256	6.52575e-05	0	0	0.000190884	2.23351e-05	0.00059807	0.000245765	0.000404767	0.000136909	2.68629e-05	0.0644162	4.85921e-05	0.000602751	0.000650946	0.000258432	0	5.83462e-05	6.37574e-05	5.60526e-05	0	7.95364e-05	0.0179509	6.22556e-05	8.87974e-05	9.71948e-05	0.000168198	5.11643e-05	0.000146546	0	0.00617054	0.00230588	0.00203643	0.00196453	0.00546384	0.00226195	0.0017537	0.000235287	0.00300735	0.00309541	0.00272477	0.000163195	0.00120249	0.0020709	0.00322845	0.000395349	0.00261976	0.0031808	0.000791221
Bipolaris sorokiniana ND90Pr	0.0003103	0	2.36549e-05	0.0003107	2.12094e-05	0	0.000418649	0.000221188	0.000433679	0.000308046	0.000107452	0.0763062	0	0.000502292	0.000697442	0.000172288	6.42352e-05	3.88975e-05	2.5503e-05	7.47368e-05	2.39709e-05	5.30243e-05	0.0100715	0.000103759	2.21994e-05	0	8.40992e-05	1.27911e-05	6.28054e-05	6.46985e-05	0.00485365	0.00416435	0.002898	0.00169965	0.00773298	0.00302412	0.00279402	0.000290005	0.00373326	0.00449634	0.0032476	0.00131208	0.00161309	0.00291496	0.00440808	0.000533261	0.00268366	0.00417247	0.0012488
Blastococcus	0.000206867	0.000293659	0.000331169	0.00040391	0.000127256	0.000402032	2.99035e-05	0.000122882	8.67358e-05	0.000342273	0.00018804	0.0138112	0.000194368	0.002411	0.00011624	0.000344577	0.000214117	0.000369526	0.000178521	0.000448421	0.000119854	0.000119305	0.000592439	0.000249022	0.000133196	0.000218688	0.000448529	0.000127911	8.37406e-05	0.000129397	0.000714879	0.110648	0.0581557	0.0327568	0.140268	0.0843682	0.072496	0.00515443	0.138154	0.169594	0.0926421	0.0102878	0.0349308	0.050261	0.331413	0.0144348	0.187946	0.174701	0.0333076
Blastococcus aggregatus	0	0.000130515	0.000189239	0.00015535	6.36281e-05	0.000178681	0.000119614	0.000147459	0.000115648	0.000171137	0.000134315	0.00779375	4.85921e-05	0.00127247	0.000232481	0.000236896	4.28235e-05	0.000233385	8.92604e-05	0.000112105	0.000119854	6.62804e-05	0.000177732	8.30075e-05	2.21994e-05	0.000145792	0.000252298	2.55822e-05	2.09351e-05	0.000150963	0.000225751	0.0560983	0.0319171	0.0173055	0.0710598	0.0424607	0.0392055	0.00283986	0.0729254	0.0990263	0.0491263	0.00542459	0.0223927	0.0264997	0.181476	0.00762196	0.10727	0.0902226	0.0190179
Blastococcus endophyticus	3.44778e-05	0.000130515	2.36549e-05	3.107e-05	2.12094e-05	0.000178681	2.99035e-05	2.45765e-05	2.89119e-05	0.000273819	8.05887e-05	0.005655	0.000145776	0.000334862	2.32481e-05	4.30721e-05	6.42352e-05	5.83462e-05	0.000216775	0.000541842	2.39709e-05	6.62804e-05	0.000592439	6.22556e-05	6.65981e-05	2.42987e-05	0.000252298	6.39554e-05	0.000209351	4.31323e-05	0.000677254	0.0128716	0.00685337	0.00401735	0.0143911	0.0130431	0.00859013	0.000864544	0.0122829	0.0176251	0.0122866	0.00140347	0.00463398	0.00625196	0.0510137	0.00138832	0.0211626	0.0258206	0.0040133
Blastococcus saxobsidens	0	0	9.46196e-05	3.107e-05	0	0.000201016	2.99035e-05	7.37295e-05	2.89119e-05	0.000479183	5.37258e-05	0.005075	0.000145776	0.000334862	6.97442e-05	2.1536e-05	0.000192706	9.72436e-05	5.10059e-05	7.47368e-05	4.79417e-05	2.65121e-05	5.92439e-05	0	0	7.28961e-05	0.000140165	1.27911e-05	2.09351e-05	0.000301926	7.52505e-05	0.0427448	0.0144508	0.0077036	0.0423672	0.0236398	0.0154712	0.00133512	0.0424832	0.0385458	0.0220193	0.00219986	0.00909198	0.0116402	0.0893206	0.00318118	0.0356543	0.0464397	0.00705426
Blastococcus sp. DSM 44205	0.000482689	9.78862e-05	0.000141929	0.00015535	2.12094e-05	0.000491373	0.000568166	2.45765e-05	0.00014456	0.000342273	0.000134315	0.010005	2.4296e-05	0.0019422	0.000139488	4.30721e-05	4.28235e-05	0.000194487	0.000114763	0.000130789	9.58834e-05	3.97682e-05	0.00118488	0	4.43987e-05	0.000121494	0.000392463	0.000127911	0.000104676	6.46985e-05	0.00086538	0.0568899	0.0295282	0.0184533	0.0731199	0.042473	0.0435451	0.00250608	0.0839984	0.100734	0.0519315	0.0054964	0.0191958	0.0264408	0.177213	0.00784262	0.128509	0.0872476	0.0195041
Blastococcus sp. DSM 44268	0.000206867	0.000391545	2.36549e-05	0.000838891	8.48374e-05	0.000134011	0.000119614	7.37295e-05	0.000404767	0.00051341	0.000376081	0.0190675	9.71841e-05	0.00210963	0.000302225	0.000193824	8.56469e-05	0.000933539	0.000191272	0.00022421	0.000167796	0.000238609	0.00154034	0.000290526	0.000244193	7.28961e-05	0.000336397	0.000243031	0.000272157	0.000107831	0.000940631	0.107895	0.0543178	0.035207	0.149166	0.0838764	0.0836275	0.00484254	0.119683	0.119987	0.0910233	0.0126117	0.0271293	0.0504279	0.288574	0.0159703	0.144074	0.176871	0.0318014
Blastococcus sp. DSM 44270	0.000103433	6.52575e-05	0.000165584	3.107e-05	6.36281e-05	2.23351e-05	0.000149517	0.000122882	8.67358e-05	0.000547637	8.05887e-05	0.0057275	4.85921e-05	0.000703209	0.00011624	8.61441e-05	0.000171294	0.000116692	0.000102012	0.00022421	0.000119854	7.95364e-05	0.000473951	4.15037e-05	6.65981e-05	7.28961e-05	0.000196232	5.11643e-05	0.000167481	2.15662e-05	0	0.0235406	0.0125319	0.0052976	0.0251695	0.020001	0.0140444	0.00134606	0.0246465	0.0314611	0.0255887	0.00215417	0.00919463	0.0109434	0.0813115	0.003457	0.0372262	0.0435396	0.00682548
Blastococcus sp. DSM 44272	0.000103433	3.26287e-05	4.73098e-05	9.32101e-05	0	8.93405e-05	0.000149517	0.000196612	0.000520415	0.000102682	2.68629e-05	0.005075	0.000340144	0.000334862	0.000557954	6.46081e-05	4.28235e-05	7.77949e-05	6.37574e-05	0.00022421	4.79417e-05	3.97682e-05	0.000651683	4.15037e-05	4.43987e-05	2.42987e-05	0.000224265	6.39554e-05	2.09351e-05	0.000301926	0.000376252	0.0210627	0.0097122	0.00536382	0.0223331	0.0163868	0.0104627	0.00127493	0.0214432	0.0248967	0.0179473	0.00154709	0.00725892	0.0085486	0.0598713	0.00233532	0.025712	0.035045	0.00539556
Blastococcus sp. DSM 46786	6.89556e-05	0	7.09647e-05	9.32101e-05	0	8.93405e-05	2.99035e-05	4.9153e-05	2.89119e-05	0.000410728	8.05887e-05	0.00409625	4.85921e-05	0.000234403	6.97442e-05	0.000150752	8.56469e-05	0.00015559	3.82544e-05	0.000186842	0.000119854	3.97682e-05	0.000236976	2.07519e-05	0.000110997	4.85974e-05	0.000392463	5.11643e-05	0.000125611	6.46985e-05	7.52505e-05	0.0448098	0.0126494	0.0070414	0.044487	0.0255452	0.015917	0.00139531	0.0453753	0.0421082	0.0233465	0.00225861	0.00986919	0.012023	0.0907899	0.00334667	0.0354115	0.0455229	0.00737838
Blastococcus sp. DSM 46838	0	3.26287e-05	0.000141929	9.32101e-05	2.12094e-05	0.000178681	5.9807e-05	4.9153e-05	5.78239e-05	0.000171137	5.37258e-05	0.00663375	2.4296e-05	0.000535779	2.32481e-05	0.00021536	0.000107059	0.000233385	0.000102012	0.000280263	2.39709e-05	7.95364e-05	0.000473951	0	0.000799177	9.71948e-05	0.000168198	5.11643e-05	0.000230287	4.31323e-05	0.000301002	0.033659	0.0126102	0.00796848	0.0367242	0.0228776	0.0156346	0.00176739	0.0333574	0.0476052	0.0314505	0.00281348	0.0120102	0.0120034	0.116825	0.00337426	0.0415839	0.0468327	0.00736885
Blastococcus sp. URHD0036	0.000172389	3.26287e-05	0.000118275	0.00015535	8.48374e-05	0.000111676	8.97105e-05	0	8.67358e-05	0.000650319	2.68629e-05	0.0074675	0.000461625	0.000669723	4.64961e-05	2.1536e-05	0.000149882	0.000427872	0.000140266	0.00113974	0.000119854	0.000225353	0.00106639	8.30075e-05	0.000244193	2.42987e-05	0.000196232	5.11643e-05	0.000167481	0.000129397	0.000677254	0.0166574	0.00924226	0.00536382	0.0181829	0.0186119	0.0118746	0.00133512	0.0160046	0.0198266	0.0167206	0.00212153	0.00611509	0.010276	0.0728472	0.00247323	0.0275522	0.0368973	0.00536696
Bocaparvovirus	3.44778e-05	0	0	0	0	0	0.000209324	4.9153e-05	0	0	0	0.00337125	0	3.34862e-05	4.64961e-05	0	0	1.94487e-05	0	0	0	1.32561e-05	0.00396934	0	0	0	0	3.83732e-05	2.09351e-05	4.31323e-05	0.00124163	0.00633257	0.0123752	0.0366638	0.0111964	0.0315197	0.0146538	0.019009	0.00935621	0.0674318	0.0628607	0.00102486	0.0460611	0.00625196	0.00237995	0.000974581	0.0258781	0.0126484	0.0139655
Bordetella	0.000137911	6.52575e-05	0.00674165	0.00950743	0.000254512	0.21502	0.00367813	0.00425173	0.00138777	0.00729042	0.0697092	0.004205	0.000388736	0.00371696	0.00244105	0.00469486	0.00340447	0.000894641	0.00165769	0.00220474	0.00174987	0.00102072	0.000770171	0.0106042	0.000199794	0.123024	0.0123626	5.11643e-05	0.00299372	0.023809	0.00380015	0.00715856	0.00285883	0.00315649	0.00767326	0.00695795	0.004087	0.00102323	0.00722456	0.0117412	0.00929035	0.0013382	0.00315286	0.00481901	0.0126862	0.00135154	0.00978896	0.0113012	0.00222114
Bordetella bronchiseptica 980-2	0	0.00130515	2.36549e-05	9.32101e-05	0	0	2.99035e-05	0	0	3.42273e-05	0	0.0026825	0	3.34862e-05	2.32481e-05	0	6.42352e-05	5.83462e-05	2.5503e-05	0	0	1.32561e-05	5.92439e-05	0	0.000110997	2.42987e-05	2.80331e-05	1.27911e-05	0.00270063	2.15662e-05	0	0.0594022	0.0736248	0.0561104	0.0513541	0.0782093	0.163673	0.00943885	0.119695	0.0298867	0.0775604	0.00361639	0.0860365	0.010011	0.0203641	0.00285019	0.0362294	0.0570487	0.0256241
Bordetella trematum	0.000137911	0	0.000733302	0.0021749	4.24187e-05	0.0261321	0.00296044	0.00231019	0.000231296	0.000821456	0.00924084	0.000725	0.000923249	0.000602751	0.000511457	0.0010768	0.000942116	0.000369526	0.000573817	0.000355	0.000815009	0.000570011	0.000236976	0.00203368	8.87974e-05	0.0171063	0.00185018	0.000524434	0.000293092	0.00308396	0.000752505	0.000825987	0.000587432	0.00052976	0.00161228	0.00106951	0.000698506	0.000295477	0.00103702	0.00200134	0.00162883	0.000254584	0.000615908	0.00138387	0.00246273	0.000229854	0.00384658	0.00151556	0.00040991
Botryobasidium botryosum FD-172 SS1	6.89556e-05	0	0	3.107e-05	0	6.70054e-05	0.0025418	0.00179408	8.67358e-05	0.000205364	0.000161177	0.0204812	2.4296e-05	0.000200917	0.000302225	6.46081e-05	8.56469e-05	1.94487e-05	0.000267781	5.60526e-05	2.39709e-05	9.27925e-05	0.0128559	0.000311278	2.21994e-05	7.28961e-05	0.000588695	5.11643e-05	0.000188416	0	0.00244564	0.012734	0.0285883	0.0480316	0.00498613	0.00377401	0.00508274	0.000465103	0.00439004	0.00442963	0.00337831	0.000300278	0.00344615	0.0014035	0.00726402	0.000349378	0.0041405	0.00497702	0.00147758
Botryosphaeriaceae	6.89556e-05	0	4.73098e-05	0	0	0	0.00191382	0.000884754	0.00153233	0.000616092	0.000134315	0.0331687	2.4296e-05	0.000200917	0.000767186	8.61441e-05	0	0	6.37574e-05	7.47368e-05	7.19126e-05	0.000172329	0.0518384	8.30075e-05	4.43987e-05	0.000218688	0.000140165	7.67465e-05	0.000314027	0.00112144	0.0134322	0.00323512	0.00665756	0.00891763	0.00516527	0.00218819	0.0019469	0.000114908	0.00281147	0.00282856	0.00227232	0.000163195	0.00134913	0.00115813	0.0038907	0.000478096	0.00360377	0.00449055	0.000657762
Botrytis cinerea	0.000206867	3.26287e-05	2.36549e-05	6.21401e-05	4.24187e-05	0	0.00128585	0.000589836	0.000664975	0.000342273	0.00018804	0.01595	0	6.69723e-05	0.000209233	0.000172288	0.000107059	5.83462e-05	0.000102012	5.60526e-05	9.58834e-05	0.000145817	0.0244085	0.000166015	8.87974e-05	4.85974e-05	0.000336397	3.83732e-05	0.000209351	8.62646e-05	0.00571904	0.0228867	0.01402	0.0135751	0.0201834	0.00510167	0.00847124	0.000601898	0.00926403	0.0134757	0.00325766	0.000750695	0.00589512	0.0024733	0.0220611	0.00070795	0.00737367	0.0107025	0.00301236
Botrytis cinerea B05.10	0.000275822	0	2.36549e-05	0	0	2.23351e-05	0.000269131	0	8.67358e-05	3.42273e-05	0	0.00786625	7.28881e-05	0.000133945	9.29923e-05	6.46081e-05	0.000556705	3.88975e-05	1.27515e-05	7.47368e-05	0	0	0.00331766	0	0	0	5.60662e-05	0	8.37406e-05	0	0.000639629	0.00223705	0.00246721	0.00112574	0.00355299	0.0028889	0.00341822	0.000322836	0.00262711	0.00304204	0.0020109	0.000254584	0.00193571	0.00116795	0.00229717	0.000294213	0.0022236	0.00260078	0.00108674
Bovine parvovirus 3	0	6.52575e-05	0	0	0	0	0.000179421	0	0	3.42273e-05	2.68629e-05	0.00213875	0	0	0	0	0	1.94487e-05	0	0	0	0	0.00195505	0	0	4.85974e-05	0	2.55822e-05	0	6.46985e-05	0.000639629	0.00530008	0.00783242	0.0228901	0.00749412	0.0199027	0.00900626	0.0121857	0.0068328	0.0464311	0.0402682	0.000698473	0.0300329	0.00446568	0.00138658	0.00077231	0.0175205	0.00913078	0.00949466
Brachybacterium	0.000586122	9.78862e-05	0.00224722	0.00018642	8.48374e-05	0.000335027	0.000119614	0.000172035	0	0.001506	0.000725298	0.0137387	0.00157924	0.000468806	0.00339422	0.000150752	0.000149882	0.000175039	0.000127515	0.000112105	0.000167796	0.000172329	0.000177732	8.30075e-05	8.87974e-05	7.28961e-05	0.000672794	2.55822e-05	0.000439638	8.62646e-05	0.00206939	0.0384428	0.0314863	0.0190051	0.0514735	0.069936	0.0335283	0.0101775	0.0474724	0.0982258	0.0738201	0.00443237	0.0749208	0.0188442	0.0576983	0.00473499	0.096944	0.080175	0.0220493
Brachybacterium massiliense	3.44778e-05	6.52575e-05	0.000709647	3.107e-05	0	2.23351e-05	2.99035e-05	0	2.89119e-05	0.000479183	5.37258e-05	0.00377	9.71841e-05	0.000133945	0.00234805	8.61441e-05	0	0	5.10059e-05	9.3421e-05	4.79417e-05	1.32561e-05	0.000118488	6.22556e-05	2.21994e-05	4.85974e-05	0.000168198	5.11643e-05	0.000125611	6.46985e-05	0.000301002	0.0128372	0.00575683	0.00377454	0.0198549	0.0157107	0.0079808	0.000990395	0.0171684	0.0436826	0.0113917	0.00123375	0.0220114	0.00409273	0.0241099	0.00218821	0.0261337	0.0210307	0.00754997
Brachybacterium muris	3.44778e-05	3.26287e-05	0.000804267	0.00027963	2.12094e-05	6.70054e-05	0.000209324	7.37295e-05	0.000115648	0.000239591	8.05887e-05	0.00261	7.28881e-05	0.000267889	0.000302225	4.30721e-05	6.42352e-05	3.88975e-05	5.10059e-05	9.3421e-05	2.39709e-05	3.97682e-05	0.000355464	2.07519e-05	8.87974e-05	7.28961e-05	0.000224265	3.83732e-05	6.28054e-05	2.15662e-05	0.000526753	0.0349324	0.0305073	0.0241041	0.0548474	0.0312493	0.0373923	0.00366063	0.0486707	0.0671917	0.0272879	0.00250014	0.191269	0.00819527	0.0293872	0.00250081	0.115653	0.0394607	0.0204764
Brachybacterium nesterenkovii	0	3.26287e-05	0.000449443	6.21401e-05	2.12094e-05	4.46702e-05	5.9807e-05	4.9153e-05	8.67358e-05	0.000821456	2.68629e-05	0.00445875	0.00012148	0.000334862	9.29923e-05	0.000344577	2.14117e-05	3.88975e-05	5.10059e-05	0.000130789	2.39709e-05	1.32561e-05	0.000177732	2.07519e-05	0.000155396	7.28961e-05	0.000112132	2.55822e-05	0.000209351	4.31323e-05	0.000263377	0.0219231	0.00685337	0.0118755	0.0196161	0.0213533	0.0294561	0.00601351	0.0165001	0.0181722	0.0304953	0.00161889	0.0302235	0.0038768	0.0140521	0.000992969	0.0532387	0.0230141	0.00674921
Brachybacterium paraconglomeratum	0.000103433	0	0.000165584	0	0	0	0	0	0	0.000205364	5.37258e-05	0.00105125	0.000194368	0	6.97442e-05	0	2.14117e-05	1.94487e-05	0	1.86842e-05	0	0	0	0	2.21994e-05	0	2.80331e-05	0	2.09351e-05	4.31323e-05	0.000188126	0.00333836	0.00332878	0.00158928	0.0040307	0.00651539	0.00283861	0.00100681	0.00399828	0.00685793	0.00824468	0.000489584	0.00560183	0.00158998	0.00529798	0.000487291	0.00881773	0.00682937	0.0017731
Brachybacterium sp. HMSC06H03	0.000137911	0	4.73098e-05	3.107e-05	2.12094e-05	2.23351e-05	0	0	2.89119e-05	6.84547e-05	8.05887e-05	0.0007975	0.000194368	0	0.000278977	0	0	0.000136141	0	1.86842e-05	2.39709e-05	0	0.000118488	2.07519e-05	0	0	0	1.27911e-05	0	0	0.000263377	0.00278771	0.00187978	0.00167757	0.00337385	0.0057778	0.00234817	0.000968508	0.00381392	0.00575052	0.00573106	0.000372084	0.0106757	0.00153109	0.00355958	0.000349378	0.00748868	0.00536995	0.00163011
Brachybacterium sp. P6-10-X1	6.89556e-05	3.26287e-05	0.000733302	9.32101e-05	2.12094e-05	2.23351e-05	2.99035e-05	2.45765e-05	5.78239e-05	0.000581865	0	0.0016675	4.85921e-05	0.000200917	0.000534706	0	2.14117e-05	3.88975e-05	2.5503e-05	9.3421e-05	7.19126e-05	2.65121e-05	0.000118488	0.000269774	0	0.000121494	0.00036443	2.55822e-05	0.000146546	4.31323e-05	0.000451503	0.00530008	0.00379872	0.0019866	0.00734483	0.00912155	0.00395324	0.000590954	0.00584187	0.0148233	0.00571095	0.00056139	0.00662834	0.00319959	0.00978884	0.000524067	0.0105046	0.00999147	0.00286937
Brachybacterium sp. sponge	0	0	0.000212894	0	4.24187e-05	0	2.99035e-05	0	2.89119e-05	0.000205364	8.05887e-05	0.0015225	0.00012148	3.34862e-05	0.00011624	0	2.14117e-05	0	0	5.60526e-05	2.39709e-05	1.32561e-05	0	2.07519e-05	2.21994e-05	0	5.60662e-05	0	4.18703e-05	2.15662e-05	0.000150501	0.00364811	0.00317213	0.00233977	0.00477713	0.00694565	0.00337363	0.00102323	0.00410198	0.00916614	0.00716885	0.000417778	0.0078015	0.00227701	0.00500824	0.000542456	0.0108369	0.00797072	0.00244993
Brachybacterium sp. SW0106-09	0.000172389	6.52575e-05	0.000165584	3.107e-05	0	2.23351e-05	0	0	0	0.000889911	0	0.001015	0.000170072	6.69723e-05	9.29923e-05	0	0	0	6.37574e-05	3.73684e-05	0	1.32561e-05	0	0	0	0	2.80331e-05	2.55822e-05	0	2.15662e-05	0.000112876	0.00516242	0.00352459	0.00220733	0.00456813	0.00725298	0.0038938	0.00106153	0.00487398	0.00911277	0.00897866	0.000574445	0.0083001	0.00185498	0.00504963	0.000616009	0.0101212	0.00851333	0.00219254
Bradyrhizobiaceae	0.00117224	0.000293659	0.00104082	0.0021749	8.48374e-05	0.00569546	0.0026016	0.00238392	0.00361399	0.0126641	0.00161177	0.0146812	0.00602542	0.00174128	0.00151112	0.0031658	0.00104918	0.000583462	0.00077784	0.00261579	0.00186973	0.000583267	0.00610212	0.000539549	0.000155396	0.00128783	0.00308364	0.000179075	0.00146546	0.00125084	0.00368727	0.0288063	0.0149991	0.01022	0.0320068	0.0341874	0.0143862	0.00217778	0.0214202	0.0459641	0.0272678	0.00250667	0.0108957	0.0128671	0.0552976	0.0031536	0.0286257	0.0399285	0.00870344
Bradyrhizobium	0.00424077	0.000783089	0.00432885	0.00577902	0.000890793	0.0232285	0.00717684	0.00656192	0.012143	0.0399775	0.00424434	0.03654	0.0126582	0.00381742	0.00664895	0.00749454	0.00520305	0.00293676	0.00466704	0.00553052	0.00376342	0.00310192	0.0207946	0.00402586	0.000532785	0.00580739	0.0131195	0.00179075	0.00334962	0.00245854	0.00985781	0.0959522	0.463562	0.0545874	0.0593857	0.0654612	0.0314476	0.00553746	0.0425753	0.0617213	0.0521527	0.00473917	0.0187119	0.0260973	0.103145	0.00573716	0.0538649	0.0778549	0.0189988
Bradyrhizobium erythrophlei	0.00210315	3.26287e-05	0.000898886	0.000807821	4.24187e-05	0.00598581	0.00113633	0.0011551	0.00211057	0.00424419	0.00126256	0.0117087	0.00206516	0.00143991	0.00134839	0.00206746	0.000899293	0.000564013	0.000663077	0.00112105	0.00136634	0.000874901	0.00355464	0.00109985	6.65981e-05	0.00119064	0.00193428	0.00110003	0.00069086	0.00131554	0.00361202	0.0143859	0.00665756	0.00346552	0.0139731	0.016436	0.00726743	0.00134606	0.0110039	0.0143963	0.0131814	0.000933473	0.00513257	0.0068801	0.0255793	0.00143429	0.013201	0.0174009	0.00460434
Bradyrhizobium lablabi	0.000413733	0.000163144	0.000307514	0.00214383	0	0.00201016	0.000358842	0.000442377	0.000838446	0.00174559	0.000456669	0.00522	0.00102043	0.000468806	0.00102291	0.000559937	0.000471058	0.000291731	0.000420799	0.000878157	7.19126e-05	0.000185585	0.00171807	0.000166015	0.00033299	0.000364481	0.000925092	3.83732e-05	0.000272157	0.000172529	0.000564378	0.00705531	0.00419035	0.00181001	0.00749412	0.00955181	0.00432479	0.000694918	0.00607232	0.00768515	0.00739005	0.000659306	0.00263961	0.00356273	0.0143625	0.000873445	0.00674748	0.00965468	0.0029075
Bradyrhizobium lupini HPC(L)	0.00103433	3.26287e-05	0	0.0003107	0	0	5.9807e-05	2.45765e-05	0.00176363	0.00770115	0.000564121	7.25e-05	0	6.69723e-05	0.000185985	0.00163674	0.000107059	5.83462e-05	3.82544e-05	5.60526e-05	0	0	0	4.15037e-05	0	0.000364481	0	0	0.000125611	0	0	0.000103248	7.83242e-05	0.000154513	0.000149285	0.00030733	0.000148618	0.00125851	0.000149791	0.000146765	0.000311689	3.91667e-05	0.000483928	8.83322e-05	0.000144867	1.83883e-05	0.000153352	0.000205817	4.76639e-05
Bradyrhizobium valentinum	0.000103433	0	0.000141929	0.00027963	0	0.000625383	8.97105e-05	2.45765e-05	0.000838446	0.000821456	0.000241766	0.002175	0.00104473	0.000468806	0.000697442	0.000236896	0.00012847	0.000194487	0.000102012	0.000317631	0.000143825	0.000172329	0.000710927	2.07519e-05	0	4.85974e-05	0.000224265	2.55822e-05	6.28054e-05	0.000129397	0.000564378	0.00326953	0.00160565	0.000772567	0.00406056	0.00575321	0.00191718	0.00027359	0.0025695	0.00338894	0.00364978	0.000267639	0.0013638	0.00187461	0.00800905	0.000312601	0.00307982	0.00591255	0.00148712
Branchiibius sp. NY16-3462-2	0.0003103	0	4.73098e-05	0	2.12094e-05	0.000245686	2.99035e-05	2.45765e-05	5.78239e-05	0.000444955	8.05887e-05	0.00692375	2.4296e-05	0.000301375	2.32481e-05	6.46081e-05	2.14117e-05	3.88975e-05	3.82544e-05	0.000149474	0	2.65121e-05	5.92439e-05	0	0	2.42987e-05	0.000112132	0	0.000146546	4.31323e-05	3.76252e-05	0.00770921	0.103936	0.00509894	0.0088974	0.031446	0.00759439	0.0097781	0.00995537	0.00943298	0.0259607	0.00191264	0.0249883	0.00435772	0.0120239	0.00113088	0.034632	0.0134904	0.00557668
Brevibacillus	0.00213762	0	0.000756957	3.107e-05	4.24187e-05	2.23351e-05	0.000179421	0.000172035	0.00127213	0.000581865	0.000107452	7.25e-05	0	0.000200917	4.64961e-05	0.00010768	0.000256941	0.000116692	7.65089e-05	0.000186842	0	1.32561e-05	0.000236976	0.000103759	0.000133196	0.000461675	0.000252298	5.11643e-05	8.37406e-05	0	3.76252e-05	0.00113573	0.000665756	0.000419394	0.000626998	0.000676125	0.000698506	0.00261552	0.000656778	0.00070714	0.00100545	7.83334e-05	0.000542586	0.000323885	0.00103476	9.19416e-05	0.000830656	0.000898109	0.000181123
Brevibacillus sp. OK042	6.89556e-05	0	0	0	6.36281e-05	0.000580713	0	2.45765e-05	0.00147451	0.00102682	0	0.00010875	0	0	0	4.30721e-05	2.14117e-05	0.000175039	2.5503e-05	1.86842e-05	0	0.000159073	5.92439e-05	6.22556e-05	0	2.42987e-05	5.60662e-05	0	0.000104676	0	7.52505e-05	0.000550658	0.000469945	0.000419394	0.000656855	0.000516314	0.000505302	0.00201362	0.000437852	0.000760509	0.00131714	9.79168e-05	0.000601244	0.000196294	0.000538076	0.00011033	0.000715642	0.000523897	0.000200189
Brevibacterium	6.89556e-05	6.52575e-05	0.000260204	0.00018642	4.24187e-05	0.000335027	0.000209324	0.000196612	0.000173472	0.00171137	5.37258e-05	0.00815625	0.00036444	0.000468806	0.000302225	0.000129216	0.000149882	0.000136141	0.000369793	0.000261579	0.000119854	0.000119305	0.000533195	0.000166015	4.43987e-05	0.000242987	0.000420496	6.39554e-05	0.000586184	0.000150963	0.0107608	0.0308369	0.0223224	0.0191597	0.0359479	0.078701	0.0199594	0.00620502	0.0363648	0.0511276	0.0435561	0.0122918	0.305065	0.0125628	0.0280006	0.00304327	0.0530853	0.0516039	0.0191609
Brevibacterium casei	0	0	0	0	2.12094e-05	2.23351e-05	0	0	8.67358e-05	6.84547e-05	0	0.001885	7.28881e-05	0.000200917	6.97442e-05	0	0	0	0	1.86842e-05	0	0	5.92439e-05	2.07519e-05	0	0	2.80331e-05	0	8.37406e-05	2.15662e-05	0.000112876	0.00375136	0.00274135	0.00423808	0.00385156	0.00819956	0.00277916	0.00142814	0.00443613	0.00685793	0.00864686	0.000326389	0.00567515	0.00152128	0.00507033	0.000524067	0.0068625	0.00649258	0.00188749
Brevibacterium mcbrellneri	3.44778e-05	0	2.36549e-05	3.107e-05	0	0	0	0	0	0.000102682	0	0.00126875	2.4296e-05	3.34862e-05	0.000371969	2.1536e-05	0	1.94487e-05	1.27515e-05	9.3421e-05	2.39709e-05	0	0.000177732	0	0	0	5.60662e-05	0	2.09351e-05	0	0.000150501	0.0121489	0.0133934	0.0082775	0.0113457	0.0650801	0.0118151	0.00467292	0.0180672	0.0103269	0.025086	0.00120111	0.0563849	0.00390625	0.00858852	0.00147107	0.0166515	0.0284776	0.019628
Brevundimonas	0.0068266	0.00864661	0.153804	0.0441505	0.00670216	2.09298	0.0605546	0.0584429	0.182087	0.188387	0.0105034	0.0264625	5.39734	0.351169	0.114148	0.0304304	0.010299	0.00970491	0.375149	0.136357	0.267922	0.00672083	0.0129744	0.00985714	0.0202458	0.0138989	3.18024	0.0783837	1.43265	0.194484	10.7839	0.0541022	0.0379481	0.0371274	0.0804647	0.0798566	0.0381949	0.0170009	0.0667494	0.125177	0.10511	0.00995487	0.0622947	0.0519099	0.161982	0.0135706	0.117698	0.1158	0.0231075
Brevundimonas abyssalis	6.89556e-05	3.26287e-05	0.000118275	0.00410124	0	0.000647718	0.000179421	7.37295e-05	0.000346943	0.00154023	0.000349218	0.001015	0.0329211	0.00147339	0.00692792	0.000753761	0.000149882	3.88975e-05	0.00862	0.00110237	0.000239709	5.30243e-05	0	0.000103759	0.000110997	0.000485974	0.067812	0.000127911	0.032282	0.000301926	0.0143728	0.00471501	0.00332878	0.00916044	0.00406056	0.00303642	0.00135243	0.00048699	0.00294974	0.00736493	0.00306662	0.000313334	0.00215568	0.00185498	0.00813322	0.000321796	0.00392325	0.00434086	0.000714959
Brevundimonas aveniformis	3.44778e-05	0	0.000212894	0	0	0.00225585	8.97105e-05	0.000147459	5.78239e-05	0.00174559	0.00018804	0.00097875	0.0220122	0.000803668	0.00302225	8.61441e-05	6.42352e-05	5.83462e-05	0.00364692	0.000672631	0.000119854	0	0.000414707	2.07519e-05	6.65981e-05	0.000145792	0.0275565	6.39554e-05	0.0137753	0.000107831	0.00301002	0.00313187	0.0066184	0.0110808	0.00265728	0.0025201	0.00136729	0.000421328	0.00238514	0.00501669	0.00289569	0.000267639	0.00107051	0.0014722	0.00825739	0.000367766	0.00353987	0.00407891	0.000667295
Brevundimonas bacteroides	3.44778e-05	3.26287e-05	7.09647e-05	6.21401e-05	2.12094e-05	0.000603048	0.000119614	0.000122882	0.000491503	0.00102682	0.00018804	0.00097875	0.0506086	0.00127247	0.00348721	2.1536e-05	2.14117e-05	5.83462e-05	0.00464154	0.000896841	0.000623242	3.97682e-05	0.000473951	0	0.000133196	0.000388779	0.0462266	7.67465e-05	0.0186532	0.000107831	0.00522991	0.00223705	0.000979053	0.000816714	0.00235871	0.00207755	0.000936295	0.000279062	0.00231601	0.00416279	0.0026946	0.000195834	0.00130514	0.00151146	0.00672595	0.000349378	0.00307982	0.00353631	0.000514771
Brevundimonas diminuta	0.00162046	0.0023819	0.00463636	0.00400803	0.00139982	0.00817465	0.00245209	0.002089	0.00442353	0.0111923	0.00171923	0.00598125	0.233776	0.0200917	0.0167851	0.00183056	0.00252658	0.00173094	0.118193	0.0112853	0.0034518	0.00159073	0.00284371	0.00305052	0.00652661	0.00325603	0.900983	0.00248147	0.384369	0.099571	5.5662	0.00863845	0.00669672	0.00569492	0.0104798	0.0139282	0.0052165	0.0027742	0.00843441	0.0165578	0.0200185	0.00101833	0.0112477	0.00559437	0.0174254	0.00163656	0.0130477	0.0185796	0.0035176
Brevundimonas diminuta 3F5N	6.89556e-05	3.26287e-05	4.73098e-05	3.107e-05	4.24187e-05	0.000134011	0.000119614	0	5.78239e-05	6.84547e-05	0	7.25e-05	0.000534513	0.000267889	6.97442e-05	2.1536e-05	2.14117e-05	1.94487e-05	0.00146642	0.000168158	9.58834e-05	0	5.92439e-05	4.15037e-05	0.000110997	2.42987e-05	0.00899862	2.55822e-05	0.00460573	0.000539154	0.0300249	3.44161e-05	0.000117486	8.82934e-05	0.000119428	0.00027045	4.45855e-05	3.83026e-05	8.06569e-05	0.000173449	0.000432343	1.30556e-05	0.000175974	6.87028e-05	0.000186257	9.19416e-06	0.000230028	0.000187106	3.81312e-05
Brevundimonas diminuta 470-4	6.89556e-05	9.78862e-05	0.00106447	6.21401e-05	0.000106047	0.00111676	0.000119614	0	0.00014456	0.00167714	0.000349218	0.0002175	0.0222552	0.000703209	0.000511457	0.000279968	6.42352e-05	9.72436e-05	0.00281808	0.000411052	0.000143825	0.000106049	0	0.000207519	0.000488386	0.000899052	0.0239122	0.000153493	0.00759946	0.00651298	0.387314	0.000309745	0.000274135	0.00039732	0.000537427	0.0005409	0.000222927	0.000114908	0.00042633	0.000680456	0.00102556	3.91667e-05	0.000747888	0.000304255	0.000620857	0.000101136	0.000447276	0.000767135	0.000142992
Brevundimonas diminuta ATCC 11568	3.44778e-05	3.26287e-05	2.36549e-05	0	0	0.000335027	0	7.37295e-05	0.00014456	0.000136909	2.68629e-05	0.000145	0.00204087	0.000167431	0.00011624	0	4.28235e-05	3.88975e-05	0.00151743	7.47368e-05	7.19126e-05	1.32561e-05	0	2.07519e-05	8.87974e-05	7.28961e-05	0.0134559	5.11643e-05	0.00483602	0.000711683	0.0494396	0.000137665	0.000117486	0.000110367	0.000208999	0.000454848	0.000178342	4.92462e-05	0.000403285	0.000346899	0.000482616	1.95834e-05	0.000351947	0.000107962	0.000269038	0.000119524	0.00038338	0.000336791	0.000133459
Brevundimonas naejangsanensis	0.000724034	0.000783089	0.000520408	0.000745681	0.000763537	0.00185381	0.00125595	0.0012534	0.00294902	0.00332005	0.000886476	0.00286375	0.113754	0.0106821	0.0101594	0.000538401	0.00158447	0.000641808	0.090765	0.00797815	0.00177384	0.000715828	0.002429	0.00153564	0.00384049	0.00143362	0.581771	0.00148377	0.247537	0.0441675	2.49779	0.00450851	0.00383789	0.00474577	0.0076434	0.00833478	0.00386407	0.00235834	0.00564599	0.0135157	0.0105673	0.000541806	0.00843208	0.00365106	0.0109892	0.00059762	0.011118	0.00918691	0.00250712
Brevundimonas nasdae	0.000275822	0.000130515	0.0077115	0.00177099	0.000190884	0.0665587	0.00164469	0.002089	0.0186482	0.0124245	0.00018804	0.00047125	0.608591	0.0159394	0.00471936	0.00120602	0.000214117	0.000291731	0.00183621	0.00388631	0.0123929	0.000106049	0.00029622	0.000207519	0.00033299	0.000218688	0.0300515	0.00218727	0.00963016	0.0015312	0.0916174	0.00147989	0.00137067	0.000949154	0.00200042	0.00195462	0.00123353	0.000683975	0.0023621	0.00350902	0.00261417	0.000300278	0.0018184	0.00174701	0.004346	0.000257437	0.00357821	0.00308725	0.000524303
Brevundimonas sp. 374	6.89556e-05	9.78862e-05	0.0123242	0.00226811	0.000169675	0.170663	0.00391736	0.00471869	0.0124321	0.0165318	8.05887e-05	0.00061625	0.366311	0.0219669	0.00592826	0.00167981	0.000171294	0.000447321	0.0016832	0.00749236	0.0196561	0.000132561	5.92439e-05	0.000207519	0.00035519	0.000145792	0.040676	0.00680486	0.0112003	0.000258794	0.00575666	0.0012734	0.00074408	0.00086086	0.00194071	0.00136454	0.000921433	0.000361139	0.00173989	0.00236158	0.00169921	0.000326389	0.0013198	0.00159979	0.00333193	0.000257437	0.00299036	0.00192719	0.000591033
Brevundimonas sp. 67-6	0	6.52575e-05	7.09647e-05	0.00015535	4.24187e-05	0.000312692	2.99035e-05	7.37295e-05	8.67358e-05	0.000444955	0.000107452	3.625e-05	0.00376588	0.00043532	4.64961e-05	0.00010768	8.56469e-05	9.72436e-05	0.00353216	0.000448421	0.000143825	5.30243e-05	0	6.22556e-05	6.65981e-05	0.000121494	0.0263791	5.11643e-05	0.0137335	0.00125084	0.0716384	0.000206497	0.000156648	0.000309027	0.000537427	0.0005409	0.000193204	0.000147739	0.000311105	0.000560375	0.000744033	5.22223e-05	0.000381276	7.85175e-05	0.0004346	6.43591e-05	0.00038338	0.000879399	0.000152525
Brevundimonas sp. AAP58	0	0	9.46196e-05	3.107e-05	0	0.000536043	2.99035e-05	7.37295e-05	0.000289119	0.000924138	0.000268629	0.002465	0.0235429	0.00107156	0.00371969	0.00021536	6.42352e-05	1.94487e-05	0.00524086	0.000915526	0.000767067	5.30243e-05	0.000177732	2.07519e-05	8.87974e-05	0.000413078	0.03563	0.000127911	0.0193859	0.000107831	0.00899243	0.0019273	0.00093989	0.00052976	0.00223928	0.00167187	0.000668782	0.000328308	0.00199338	0.00382923	0.00224215	0.00017625	0.00098252	0.00119739	0.00596022	0.000294213	0.00336096	0.00308725	0.000495705
Brevundimonas sp. BAL3	6.89556e-05	6.52575e-05	0.00227087	0.000621401	8.48374e-05	0.0200346	0.000508359	0.000442377	0.000780623	0.00427842	0.000214903	0.00221125	0.144367	0.00498944	0.00267353	0.000301505	4.28235e-05	7.77949e-05	0.00184896	0.000915526	0.00234914	0	0.000177732	6.22556e-05	0.000199794	0.000121494	0.0162592	0.000396524	0.00479415	0.000215662	0.0112499	0.000791571	0.000391621	0.00039732	0.00149285	0.00104492	0.000757953	0.0002134	0.0013366	0.00221482	0.00146796	0.000163195	0.00105584	0.00096184	0.00289733	0.000137912	0.00168687	0.00187106	0.000486172
Brevundimonas sp. DS20	0.000137911	0.000358916	0.000993506	0.00015535	0.000275722	0.00920207	0.000418649	0.000393224	0.00294902	0.0196465	0.000322355	0.00192125	0.812119	0.00502292	0.0363135	0.000473793	0.000278353	0.000272282	0.0121394	0.00192447	0.0018937	0.000251865	0.000592439	0.000186767	0.000443987	0.000461675	0.0922849	0.000626763	0.0476274	0.00056072	0.0254723	0.00361369	0.00254554	0.00196453	0.0042397	0.00438867	0.00240762	0.00114361	0.00474724	0.00685793	0.00546964	0.000411251	0.00514723	0.00410254	0.00767793	0.000524067	0.00569958	0.00596869	0.0011058
Brevundimonas sp. EAKA	3.44778e-05	6.52575e-05	0.000615028	0.00018642	2.12094e-05	0.00609749	0.000956911	0.00110594	0.000289119	0.00424419	0.000107452	0.00112375	0.100561	0.00214311	0.00464961	4.30721e-05	8.56469e-05	1.94487e-05	0.000573817	0.000373684	0.000982805	3.97682e-05	0.000177732	0.000103759	8.87974e-05	0.00019439	0.0114936	0.000230239	0.00337056	8.62646e-05	0.00297239	0.000791571	0.000313297	0.000353174	0.000626998	0.000663832	0.000356684	0.00012038	0.000795047	0.0013876	0.000955177	0.000130556	0.000527921	0.000529993	0.00132449	5.5165e-05	0.00107346	0.00116006	0.000276451
Brevundimonas sp. GW460-12-10-14-LB2	0.000172389	0.000163144	0.0117092	0.00260988	0.000106047	0.214573	0.00325948	0.00388309	0.0110155	0.0110554	0.000107452	0.00119625	0.491241	0.0220674	0.00371969	0.00394109	0.000171294	0.000602911	0.00186172	0.00717473	0.0236113	0.000198841	0.000355464	0.000145263	0.000266392	7.28961e-05	0.0519453	0.00693277	0.00902304	0.000452889	0.0248703	0.00130781	0.00109654	0.00079464	0.00229899	0.00173334	0.0011295	0.000530764	0.00224687	0.00304204	0.00211144	0.00056139	0.00155443	0.00272848	0.00469782	0.000321796	0.00389769	0.00260078	0.000781689
Brevundimonas sp. KM4	0.000137911	0	0.00638682	0.00111852	0.000106047	0.0703333	0.00194373	0.00194154	0.016075	0.0100286	0.000161177	0.0002175	0.331495	0.013428	0.00492859	0.000947586	0.000171294	0.000116692	0.00275432	0.00371815	0.0120334	0.000132561	0.000177732	0.000145263	0.000288592	0.000388779	0.0305561	0.00269892	0.00942081	0.00189782	0.0971107	0.000860403	0.00093989	0.00130233	0.00206014	0.00191774	0.00115922	0.0008536	0.00176293	0.00285525	0.00229242	0.000228473	0.0020237	0.00158998	0.00341471	0.000239048	0.00311816	0.0024698	0.000543369
Brevundimonas sp. Leaf168	0.000103433	6.52575e-05	0.00851577	0.00170885	0.000106047	0.124563	0.00275112	0.0032441	0.00751711	0.0103367	0.000107452	0.00039875	0.254865	0.0174463	0.00411491	0.00174442	0.000107059	0.000213936	0.00202749	0.00571736	0.0151256	6.62804e-05	0.00029622	8.30075e-05	4.43987e-05	7.28961e-05	0.0366392	0.00542342	0.010007	0.000129397	0.00590716	0.00110132	0.000900728	0.000684274	0.00176157	0.000971162	0.0008174	0.000251703	0.00171684	0.00182789	0.0014579	0.000385139	0.00129047	0.00159979	0.00372514	0.000257437	0.00288813	0.0019459	0.000362246
Brevundimonas sp. Leaf280	0.000103433	0.000195772	0.00901252	0.00730146	0.000169675	0.139505	0.00798423	0.00697973	0.0077484	0.020776	0.000241766	0.000435	0.550475	0.0172789	0.00385918	0.00236896	0.000513882	0.000447321	0.00471805	0.0108555	0.0261762	0.000159073	0.000473951	0.000124511	0.000155396	0.000170091	0.0818566	0.00464316	0.00950455	0.000129397	0.0037249	0.00130781	0.000665756	0.00143477	0.00211985	0.00163499	0.000906571	0.000300949	0.00172836	0.00270848	0.0017897	0.000456945	0.00101185	0.00168813	0.00457364	0.000321796	0.00368045	0.00237625	0.000562435
Brevundimonas sp. Leaf363	0.000103433	9.78862e-05	0.000662337	0.00105638	0.000127256	0.0111452	0.000657877	0.000393224	0.000954094	0.00462069	0.000940202	0.0032625	0.119464	0.00364999	0.0169013	0.000172288	0.000256941	0.000388975	0.017189	0.00269052	0.00160605	6.62804e-05	0.000473951	0.000207519	0.000399589	0.00177381	0.120094	0.000255822	0.0642709	0.00028036	0.0117014	0.00581633	0.00254554	0.00194245	0.00662826	0.00554423	0.00286833	0.000848129	0.00541554	0.00973986	0.0088379	0.000496112	0.00384209	0.00570234	0.0201158	0.000781504	0.00867716	0.0106463	0.00170637
Brevundimonas sp. LM2	0.000965378	0	0.000165584	0.000590331	6.36281e-05	0.00428834	0.000299035	0.000221188	0.0012143	0.00349119	0.000698435	0.00261	0.0785734	0.00401834	0.0077881	0.000409185	0.000406823	7.77949e-05	0.0077274	0.00216737	0.00124648	0.000132561	0.000414707	0.000477293	0.000244193	0.00106914	0.0634949	0.000422106	0.0282415	0.000323492	0.0168561	0.00337278	0.00191894	0.00172172	0.00391127	0.00351585	0.00159021	0.0004268	0.00394067	0.00692464	0.00544954	0.000385139	0.00241964	0.00283645	0.0116928	0.000496485	0.00638966	0.00664227	0.000972344
Brevundimonas sp. Root1279	0.000137911	0.000163144	0.000331169	0.00024856	8.48374e-05	0.00245686	0.00146527	0.00179408	0.00104083	0.00462069	0.00064471	0.00221125	0.09077	0.00358302	0.00918299	0.000473793	0.000299764	0.000175039	0.0183111	0.00265316	0.00105472	7.95364e-05	0.000651683	0.000103759	0.000443987	0.00075326	0.144679	0.0132899	0.0776694	0.000388191	0.0120401	0.00781246	0.00297632	0.00242807	0.00734483	0.00697024	0.00387894	0.000727749	0.00669453	0.016451	0.00836534	0.000541806	0.004502	0.00499568	0.0229303	0.000910222	0.0116164	0.0132097	0.00166824
Brevundimonas sp. Root1423	6.89556e-05	6.52575e-05	7.09647e-05	0.0012428	8.48374e-05	0.00250153	0.000388745	0.000442377	0.000462591	0.00198519	0.00128942	0.00112375	0.0587721	0.00274587	0.00513782	0.000430721	0.000235529	0.000233385	0.010673	0.00190579	0.00122251	1.32561e-05	0.000414707	0.000103759	0.00035519	0.00094765	0.0854448	0.00124073	0.0494488	0.00028036	0.00831518	0.00516242	0.00211475	0.00189831	0.00561312	0.00565487	0.00362628	0.000443216	0.00541554	0.0132355	0.00689738	0.000391667	0.00331417	0.00408291	0.020985	0.000992969	0.00899665	0.0115632	0.00130599
Brevundimonas sp. SH203	0.00165493	0.00234927	0.00312245	0.00226811	0.00171796	0.0251047	0.00221286	0.00189239	0.00456809	0.06113	0.00201472	0.0039875	11.498	0.0142986	0.0499833	0.00189517	0.00137035	0.00180873	0.0154293	0.00459631	0.00486608	0.0012063	0.00165883	0.00172241	0.00219774	0.0018953	0.111768	0.00207216	0.0654014	0.00148807	0.0234781	0.00454293	0.0066184	0.0052976	0.00841969	0.00918301	0.00744577	0.00525293	0.00757023	0.00927288	0.0153029	0.000659306	0.0160136	0.00544715	0.0104925	0.000744727	0.0118976	0.0110954	0.00322208
Brevundimonas sp. ZS04	0.000103433	0.000163144	0.000141929	9.32101e-05	2.12094e-05	0.00136244	8.97105e-05	0.000196612	8.67358e-05	0.000479183	0.000107452	0.00018125	0.0048835	0.000468806	0.000371969	0.000172288	0.000149882	7.77949e-05	0.00379994	0.000261579	0.000263679	5.30243e-05	0.000177732	0.000186767	0.00033299	0.000170091	0.0410685	0.00011512	0.00956736	0.00321336	0.167997	0.000653907	0.000430783	0.000441467	0.000567284	0.000700712	0.000356684	0.00012038	0.000483942	0.000893932	0.000884795	7.83334e-05	0.000454599	0.000412217	0.000807114	8.27475e-05	0.000779539	0.000935531	0.000276451
Brevundimonas subvibrioides	0.000172389	0.000130515	0.000898886	0.0003107	0.000169675	0.00466804	0.000777491	0.000688142	0.00159016	0.00749579	0.00163864	0.004205	0.241114	0.00649632	0.0138326	0.000904514	0.00012847	0.00031118	0.0251332	0.00597894	0.0023012	0.000212097	0.00112563	0.000311278	0.000621582	0.00342612	0.21821	0.000447688	0.0862318	0.000603852	0.0307398	0.0087417	0.00489526	0.00584944	0.0145702	0.010732	0.00481523	0.00122568	0.0104393	0.0212009	0.0193147	0.00119458	0.00604177	0.00807749	0.0387828	0.00177447	0.021022	0.0201326	0.00265965
Brevundimonas vesicularis	0.000206867	0.000130515	0.00868135	0.00282737	0.000169675	0.118331	0.00328938	0.00344071	0.0102637	0.0141017	0.000214903	0.0005075	0.338249	0.0213642	0.00441713	0.00142138	0.00012847	0.000369526	0.00223151	0.00633394	0.0149818	0.000185585	0.000177732	0.000124511	0.000177595	0.000267286	0.0430588	0.00455363	0.00757852	0.000754816	0.0324706	0.00203055	0.00133151	0.00105952	0.00271699	0.00183169	0.00126325	0.000399441	0.00230448	0.0035357	0.00241308	0.000437362	0.00199437	0.00179609	0.00556701	0.000367766	0.00444721	0.00342404	0.000734025
Brevundimonas viscosa	0	0	7.09647e-05	0.00208169	0.000106047	0.00167513	8.97105e-05	0.000245765	0.000375855	0.00201941	0.00018804	0.001305	0.0499283	0.00227706	0.00625373	0.00010768	0.000171294	3.88975e-05	0.00785491	0.00115842	0.000479417	1.32561e-05	0.000533195	0.000103759	0.000466187	0.000461675	0.063579	0.000166284	0.0327426	0.000258794	0.00887955	0.00347603	0.00234973	0.00147891	0.00525484	0.00362649	0.0019469	0.000552652	0.00374479	0.00920617	0.00444409	0.000339445	0.00265427	0.002542	0.0116514	0.000376961	0.00646634	0.0066984	0.000800754
Brochothrix thermosphacta	0.00944691	0	0.000307514	0	0.000106047	2.23351e-05	2.99035e-05	2.45765e-05	2.89119e-05	3.42273e-05	2.68629e-05	0.00010875	0	0.000200917	2.32481e-05	0.000129216	0	0	0.000267781	3.73684e-05	0	0	0.000236976	0	0	0	5.60662e-05	1.27911e-05	2.09351e-05	0	3.76252e-05	0.00113573	0.00125319	0.000971227	0.000686712	0.00368796	0.000624197	0.000705862	0.000898749	0.000920617	0.00260411	9.1389e-05	0.0024343	0.00079499	0.000931285	0.000193077	0.00305426	0.00205817	0.000867484
Brucella	0.263134	0	0.000520408	0.00229918	8.48374e-05	0.00312692	0.000209324	9.8306e-05	0.00907835	0.0278953	0.000564121	0.002755	0.00456765	0.000234403	0.0059515	0.00189517	0.000214117	0.000291731	0.000420799	0.000242895	0.000311621	0.000344658	0.000414707	0.00101684	0.000133196	0.000826156	0.00260708	5.11643e-05	0.0007746	6.46985e-05	0.00270902	0.00110132	0.00117486	0.00116989	0.00188099	0.00127849	0.000698506	0.000634729	0.00116376	0.00232155	0.00181986	0.000228473	0.000938527	0.000814619	0.00192466	0.000174689	0.00232584	0.00273175	0.000486172
Brucellaceae	1.48327	0.000293659	0.000189239	0.00652471	6.36281e-05	0.000134011	0.000358842	0.000221188	0.00413441	0.0100286	0.000107452	0.00083375	4.85921e-05	3.34862e-05	0.0240617	0.00118448	0.000107059	5.83462e-05	5.10059e-05	0.000168158	4.79417e-05	7.95364e-05	0.00029622	0.00317504	0.00033299	0.000170091	2.80331e-05	8.95376e-05	0.000167481	4.31323e-05	0.000188126	0.00113573	0.00211475	0.00286953	0.00101514	0.00249552	0.000951157	0.00142267	0.00163618	0.00360241	0.00376038	0.000150139	0.0028889	0.000844063	0.00117963	0.000275825	0.00315649	0.00187106	0.00103907
Buchnera aphidicola	0	0	0.000236549	6.21401e-05	0.000106047	0.000714724	0.000119614	0	2.89119e-05	0.000342273	5.37258e-05	7.25e-05	0	0.000100458	9.29923e-05	2.1536e-05	0.000364	1.94487e-05	0.000522811	7.47368e-05	2.39709e-05	7.95364e-05	0	8.30075e-05	0	0	0.000196232	0	8.37406e-05	0	3.76252e-05	0.0138353	0.0648524	0.00776982	0.0817486	0.0151452	0.00451799	0.000875488	0.00676366	0.00696466	0.00765147	0.0129185	0.0047073	0.00757694	0.0170322	0.00102975	0.0250347	0.0309848	0.00369872
Burkholderia sp. CQ001	0	0	0	0	0	0	0	0	0	0	0	0	0	0	0	0	0	0	0	1.86842e-05	0	0	0	0	0	0	0	0	0	0	0	0	0	0	2.9857e-05	0	0	0	0	0	0	6.52779e-06	2.9329e-05	1.96294e-05	0	0	0	0	1.90656e-05
Burkholderiaceae	0.00286166	0.00910341	0.0241043	0.0294544	0.00133619	0.21511	0.0141443	0.0161222	0.00769058	0.0160526	0.0169505	0.0157687	0.0119536	0.0140977	0.0109963	0.0362021	0.0223539	0.006068	0.0116931	0.0106313	0.00918084	0.00605803	0.00645759	0.0117248	0.00759218	0.0294986	0.0267716	0.00715021	0.00797629	0.0140611	0.169502	0.0464962	0.0296066	0.0298873	0.0469651	0.0379122	0.0248936	0.0107521	0.0427712	0.0470849	0.0456575	0.00752001	0.0197677	0.0269806	0.0766758	0.00792537	0.0501461	0.0594998	0.0133173
Burkholderiales	0.00337882	0.014585	0.0127027	0.0293612	0.00163312	0.378446	0.0229659	0.0222663	0.0160461	0.0154365	0.0269704	0.0324437	0.0101557	0.0410206	0.0132746	0.145476	0.031775	0.0431567	0.0179923	0.046916	0.01153	0.00783434	0.00734625	0.0147546	2.4188	0.0467993	0.0987886	0.00295474	0.0122471	0.0146219	0.0954928	0.153806	0.075857	0.0826647	0.208372	0.145674	0.103215	0.0195945	0.210964	0.33812	0.211325	0.0305305	0.0832796	0.116716	0.379343	0.0367766	0.243906	0.24307	0.0631833
Buttiauxella	0.00113777	0.00107675	0.00562987	0.00518869	0.0029481	0.000893405	0.000927008	0.0011551	0.00089627	0.00106105	0.000805887	0.001305	0.00106903	0.0126243	0.00137164	0.00133523	1.34406	0.0156562	0.630535	3.95227	0.00103075	0.0138659	0.00159959	0.00170165	0.00102117	0.00102055	0.0145211	0.00111282	0.0100907	0.00142337	0.0297992	0.00103248	0.000822404	0.00026488	0.00140328	0.00106951	0.000535026	0.0178162	0.00116376	0.00102735	0.00351907	0.0107578	0.000498592	0.00117776	0.00132449	0.00070795	0.00214693	0.00196461	0.000524303
Buttiauxella agrestis	0.000206867	0.000358916	0.00279128	0.00574795	0.000360559	0.000424367	0.00116624	0.00132713	0.000260208	0.000444955	0.000510395	0.00054375	0.000291552	0.0075009	0.00509133	0.00105527	0.321754	0.00550399	0.161115	1.3141	0.000215738	0.00524941	0.000355464	0.00109985	0.000377389	0.000291585	0.00602711	0.00011512	0.0019679	0.000323492	0.00696067	0.000412994	0.000274135	0.000154513	0.000746426	0.00027045	0.000267513	0.00788486	0.000553076	0.000200134	0.000472561	0.00720668	0.000161309	0.00107962	0.000393209	0.000468902	0.000856215	0.000580029	0.000190656
Buttiauxella brennerae	3.44778e-05	0.000163144	0.0024128	0.00118066	0.0038601	0.000402032	0.000927008	0.000835601	0.000173472	0.000239591	0.00179981	0.00018125	0.00024296	0.00214311	0.000232481	0.000667617	0.230883	0.00410368	0.114878	0.467086	0.000215738	0.0100746	0.000473951	0.0011206	0.000221994	0.000899052	0.00479366	0.000179075	0.00397768	0.000237228	0.00989544	3.44161e-05	0.000117486	0.00013244	0.000447856	0.000122932	0.000104033	0.00480971	0.000241971	0.00012008	0.00020109	0.00346625	0.000219967	0.000255182	0.000206952	0.000413737	0.000613408	0.00031808	0.000152525
Buttiauxella ferragutiae	0.000517167	0.000848347	0.000756957	0.000590331	0.000636281	0.000848735	0.00068778	0.0004178	0.000867358	0.000581865	0.000402944	0.0010875	0.000413032	0.00659677	0.000534706	0.00124909	0.312868	0.00725437	0.150774	2.34801	0.000527359	0.0106977	0.000533195	0.000601804	0.000599383	0.000510273	0.00633548	0.00035815	0.00322401	0.000690117	0.0290091	0.000378577	0.000156648	0.000154513	0.000268713	0.000135225	0.000193204	0.007469	0.000472419	0.000200134	0.000341853	0.00400806	0.000190638	0.000579067	0.000372514	0.000542456	0.000600628	0.000261949	0.000200189
Buttiauxella gaviniae	0.000103433	9.78862e-05	0.000662337	0.00046605	0.000381768	6.70054e-05	8.97105e-05	7.37295e-05	0.000231296	0.000616092	0.00118197	0.00032625	0.000170072	0.00894081	0.00309199	0.00217514	0.117465	0.00134196	0.0620615	0.75159	0.000143825	0.00510359	0.000177732	0.000498045	6.65981e-05	9.71948e-05	0.00159789	0.000127911	0.00318214	0.000409757	0.00857855	0.000206497	0.000234973	0.00013244	0.000238856	0.000282743	0.00016348	0.00275779	0.000506987	0.000133423	0.000321744	0.00457598	1.46645e-05	0.000235553	0.000393209	0.000229854	0.000587849	0.000523897	9.53279e-05
Buttiauxella noackiae	0	3.26287e-05	9.46196e-05	0.00229918	0	4.46702e-05	2.99035e-05	4.9153e-05	2.89119e-05	6.84547e-05	2.68629e-05	7.25e-05	2.4296e-05	0.000971099	2.32481e-05	0.000430721	0.0309614	0.000661257	0.0164239	0.114459	2.39709e-05	0.00159073	5.92439e-05	0.000269774	0.000244193	2.42987e-05	0.00159789	1.27911e-05	0.00839499	0.000323492	0.0102341	0.000137665	0	2.20733e-05	8.95711e-05	9.83455e-05	0.000178342	0.00108889	3.45673e-05	4.00268e-05	0.000311689	0.000926946	4.39934e-05	4.90735e-05	8.27809e-05	4.59708e-05	0.000102235	0.000187106	0
Byssochlamys spectabilis No. 5	0.000655078	0	0	3.107e-05	0	0	0.00128585	0.000786448	0.000636063	0.000342273	0	0.0217137	0	0.000334862	6.97442e-05	8.61441e-05	6.42352e-05	3.88975e-05	5.10059e-05	7.47368e-05	2.39709e-05	0.000106049	0.0290295	0	0.000310791	9.71948e-05	0.000280331	0.00011512	0.000125611	2.15662e-05	0.00707354	0.00309745	0.00552186	0.00478992	0.00301556	0.00356503	0.00169425	0.000399441	0.0023621	0.00380255	0.00236281	0.000215417	0.00224367	0.000981469	0.00360097	0.000211466	0.00364211	0.00435957	0.000638697
Calocera viscosa TUFC12733	0.000275822	0	0	0.00133601	0	0.000223351	0.00104662	0.000638989	8.67358e-05	0.000136909	2.68629e-05	0.0096425	0.00012148	0	4.64961e-05	6.46081e-05	0.000299764	1.94487e-05	0.000140266	3.73684e-05	2.39709e-05	1.32561e-05	0.00598364	6.22556e-05	0	0.000145792	0.00036443	2.55822e-05	0.000104676	4.31323e-05	0.00161788	0.00932677	0.0112004	0.0206827	0.00477713	0.00480664	0.00509761	0.000481518	0.00412503	0.0049233	0.00332804	0.000274167	0.00302088	0.00117776	0.00513242	0.000294213	0.004575	0.00490218	0.0016873
Calothrix	6.89556e-05	0	7.09647e-05	3.107e-05	2.12094e-05	6.70054e-05	0	7.37295e-05	5.78239e-05	0.000102682	0.00018804	0.00522	0.000461625	0.000267889	9.29923e-05	0.00021536	0.000578117	0.00145865	0.000446302	0.000112105	0.000191767	0.00037117	0.00432481	4.15037e-05	0.000110997	0.000315883	0.000392463	0	0	0	0.000338627	0.00671115	0.00352459	0.0023177	0.00674769	0.0028889	0.00258596	0.000667559	0.00314562	0.00373584	0.00327776	0.000332917	0.000938527	0.00131517	0.00515311	0.000211466	0.00267088	0.0228082	0.000743558
Calothrix elsteri	0	0	0	0	0	0	2.99035e-05	0	2.89119e-05	0.000342273	5.37258e-05	0.00105125	0	0.000100458	2.32481e-05	4.30721e-05	4.28235e-05	0.000525116	0.000127515	5.60526e-05	4.79417e-05	0	0.00112563	2.07519e-05	0	4.85974e-05	0.000140165	0	0	0	7.52505e-05	0.000860403	0.000979053	0.000441467	0.00131371	0.000491728	0.000579611	9.84924e-05	0.000702868	0.00100067	0.000583161	0.000110972	0.000190638	0.000363144	0.000807114	4.59708e-05	0.000549511	0.00166524	0.000228787
Calothrix sp. HK-06	3.44778e-05	0	7.09647e-05	3.107e-05	2.12094e-05	0.000134011	0	0	2.89119e-05	0.000479183	0	0.0013775	0	0.000267889	2.32481e-05	0.000409185	0.000107059	0.000564013	0.000114763	9.3421e-05	0	2.65121e-05	0.0014811	4.15037e-05	0.000110997	4.85974e-05	0.000168198	0	6.28054e-05	0	0.000188126	0.00351045	0.000430783	0.0003311	0.00170185	0.0010818	0.000787677	0.000169626	0.00126747	0.00158773	0.00139757	0.00017625	0.000234632	0.000422032	0.00182118	7.35533e-05	0.0010479	0.0132284	0.000247853
Calothrix sp. NIES-4101	0	0	0	0	0	2.23351e-05	0	0	5.78239e-05	0	0.000134315	0.00126875	0	0.000100458	2.32481e-05	0	8.56469e-05	0.000388975	2.5503e-05	1.86842e-05	2.39709e-05	9.27925e-05	0.00130337	2.07519e-05	0	0.000170091	0.000224265	0	2.09351e-05	2.15662e-05	7.52505e-05	0.000722739	0.00074408	0.000286953	0.00152271	0.000786764	0.000549887	8.75488e-05	0.000795047	0.000973986	0.000713869	0.000169722	0.000175974	0.000225738	0.000972675	4.59708e-05	0.000677304	0.00200204	0.00017159
Calothrix sp. PCC 7103	3.44778e-05	0	0	6.21401e-05	0	0	0	2.45765e-05	2.89119e-05	0.000444955	0.000214903	0.00145	4.85921e-05	6.69723e-05	9.29923e-05	0.000150752	0.00012847	0.000388975	0.000178521	0.000112105	0.000143825	1.32561e-05	0.00100715	0	0	0.000510273	0.000308364	1.27911e-05	4.18703e-05	2.15662e-05	0.000150501	0.00378577	0.0011357	0.000441467	0.00161228	0.00114327	0.00123353	0.000147739	0.00131356	0.00128086	0.00132719	9.79168e-05	0.000410605	0.000412217	0.00233856	0.000101136	0.00122682	0.0124051	0.000209721
Campylobacter jejuni	0.000206867	0.000717832	0.000331169	0.000621401	0.000296931	0.000156346	0.0016746	0.000344071	0.000578239	0.000273819	0.000456669	0.00880875	0.000315848	0.000368348	0.000371969	0.000193824	0.000278353	0.000291731	0.000331539	0.000485789	0.000215738	0.000662804	0.021624	0.000415037	0.000221994	0.000704663	0.00123346	0.000217448	0.00104676	0.000323492	0.00583191	0.0589204	0.156178	0.19802	0.0733588	0.364751	0.13609	0.0932285	0.0931933	0.532997	0.376953	0.00667792	0.274886	0.0532447	0.0191431	0.00655544	0.215357	0.0791459	0.107797
Campylobacter jejuni subsp. jejuni	0.000482689	0.000880976	0.000212894	0.00055926	0.000572653	0.000134011	0.00158488	0.000221188	0.000375855	0.000273819	0.000322355	0.0106212	0.000340144	0.000468806	0.000232481	0.000430721	0.000406823	0.000388975	0.00025503	0.000242895	0.00028765	0.000318146	0.0261858	0.000228271	0.000399589	0.000461675	0.00142969	0.000498852	0.00133985	0.000323492	0.00474078	0.0761629	0.227336	0.29086	0.10229	0.509442	0.181894	0.131936	0.126747	0.749595	0.535915	0.00753959	0.40342	0.0772416	0.0267382	0.00858735	0.313298	0.125679	0.152429
Campylobacter rectus	0	0	0	3.107e-05	0	0	0	0	0	0	0	3.625e-05	0	0	0	0	0	1.94487e-05	0	0	0	0	0	0	0	0	2.80331e-05	0	0	0	0	0.000585074	0.00140984	0.000353174	0.000328428	0.00183169	0.000430993	0.0002134	0.000645256	0.00041361	0.0011261	5.87501e-05	0.000967856	0.000176664	0.000186257	6.43591e-05	0.000472835	0.000729714	0.000219254
Candida	0	3.26287e-05	0	3.107e-05	2.12094e-05	0.00259087	8.97105e-05	2.45765e-05	5.78239e-05	0.000444955	2.68629e-05	0.00235625	0	0.000100458	0	0	0.000149882	0	0	0	2.39709e-05	2.65121e-05	0.000947903	0	0	2.42987e-05	2.80331e-05	1.27911e-05	2.09351e-05	0	0.000376252	0.00502476	0.0158998	0.0301963	0.00226914	0.00644163	0.00221441	0.00140078	0.00286908	0.00356239	0.00543948	0.000287223	0.00294756	0.00102073	0.00211091	0.000404543	0.00422996	0.00507058	0.00175403
Candida arabinofermentans NRRL YB-2248	0	0	0	0	2.12094e-05	0	0.000149517	0.000196612	0	3.42273e-05	0	0.003335	0	3.34862e-05	2.32481e-05	2.1536e-05	0	0	1.27515e-05	1.86842e-05	2.39709e-05	0	0.00106639	2.07519e-05	0	0	2.80331e-05	0	2.09351e-05	2.15662e-05	0.000338627	0.0147301	0.0395537	0.117761	0.00158242	0.000823644	0.00117408	9.84924e-05	0.0011292	0.000867247	0.000804359	5.87501e-05	0.000645237	0.000196294	0.00117963	0.000101136	0.000984008	0.000935531	0.000266918
Candida parapsilosis	0	0	2.36549e-05	0.00012428	2.12094e-05	0.0220224	0	0	2.89119e-05	3.42273e-05	0	0.00076125	2.4296e-05	0.000167431	0	0	4.28235e-05	0	1.27515e-05	0	0	0	0.000770171	0	0	0	0	1.27911e-05	0	0	0	0.0076748	0.0097122	0.0156059	0.00483684	0.0332162	0.00708909	0.00763316	0.0126631	0.0216812	0.0277303	0.00148181	0.0154417	0.00399458	0.00616718	0.00223418	0.0193479	0.0217604	0.00672062
Candidatus Blastococcus massiliensis	0.000137911	0.000489431	7.09647e-05	9.32101e-05	4.24187e-05	4.46702e-05	0	0	8.67358e-05	0.000479183	0	0.00569125	0.000267256	0.00113853	2.32481e-05	8.61441e-05	6.42352e-05	0.000233385	0.000178521	0.000149474	4.79417e-05	6.62804e-05	0.000533195	0.000145263	2.21994e-05	9.71948e-05	0.000280331	5.11643e-05	2.09351e-05	8.62646e-05	0.000188126	0.0333836	0.0162914	0.00885141	0.0438003	0.0247831	0.0207471	0.00223249	0.0376668	0.0484324	0.0310684	0.00309417	0.011101	0.0151539	0.0967295	0.00470741	0.0512068	0.0545602	0.0088083
Candidatus Hodgkinia cicadicola	0	6.52575e-05	0	0	0	0	0	0	0	0	0	0.00025375	4.85921e-05	0	0	0	0	0	0	1.86842e-05	2.39709e-05	0	0	0	0	0	0	0	2.09351e-05	0	3.76252e-05	0.0383052	0.102996	0.0949154	0.001045	0.000639246	0.0008174	0.000142267	0.000564599	0.000547033	0.00106578	5.22223e-05	0.000527921	0.000206109	0.000807114	3.67766e-05	0.000690084	0.000636161	0.000181123
Candidatus Marispirochaeta associata	0.000103433	0	9.46196e-05	0	0	2.23351e-05	0	0	5.78239e-05	0	0	0.00010875	0	3.34862e-05	0.000185985	0.000150752	2.14117e-05	1.94487e-05	0	9.3421e-05	2.39709e-05	0	0	0	2.21994e-05	2.42987e-05	5.60662e-05	0	0	0	3.76252e-05	0.0723427	0.817822	0.0583178	0.00050757	0.000565487	0.000505302	0.000563595	0.000357195	0.000720483	0.000452452	2.61111e-05	0.000278625	0.000196294	0.00095198	5.5165e-05	0.000472835	0.000467765	9.53279e-05
Candidatus Paraburkholderia calva	6.89556e-05	0	7.09647e-05	3.107e-05	0	0.000446702	2.99035e-05	2.45765e-05	0	0	2.68629e-05	0.00058	0	3.34862e-05	4.64961e-05	0.000193824	0.000149882	0	0.000191272	1.86842e-05	0	0	0.000118488	6.22556e-05	0	2.42987e-05	2.80331e-05	1.27911e-05	0	0	0.000150501	0.0327297	0.00877231	0.00141269	0.0264832	0.00795369	0.0155752	0.000875488	0.0122944	0.0112475	0.0040218	0.00124028	0.00483928	0.00304255	0.0322639	0.00077231	0.00966117	0.015773	0.00455667
Candidatus Rickettsiella isopodorum	0	0	0	0	0	4.46702e-05	0	0	0	0	0	0.00018125	4.85921e-05	0	0	2.1536e-05	4.28235e-05	0	5.10059e-05	3.73684e-05	4.79417e-05	2.65121e-05	0.000355464	0	0	2.42987e-05	5.60662e-05	0	2.09351e-05	0	0.000940631	0.00402669	0.0011357	0.000993301	0.00268713	0.00256928	0.00154563	0.00218872	0.00307649	0.00276185	0.00163888	0.000274167	0.000923862	0.00064777	0.00221439	0.000165495	0.00472835	0.00467765	0.00125833
Candidatus Saccharibacteria bacterium 49-20	0	0	0	0	0	0	5.9807e-05	0	0	0	0	0.00018125	2.4296e-05	0.000100458	0	0	2.14117e-05	0	1.27515e-05	0	2.39709e-05	0	0	2.07519e-05	0	2.42987e-05	2.80331e-05	0	0	4.31323e-05	3.76252e-05	0.00440527	0.00430783	0.00205282	0.00513541	0.00673667	0.00332905	0.00139531	0.00519661	0.00700469	0.00869714	0.000515695	0.0387582	0.00272848	0.0141969	0.000689562	0.0106068	0.00856946	0.00262152
Candidatus Saccharimonas aalborgensis	0	6.52575e-05	0	0	2.12094e-05	0	0	0	0	0	0	0.00029	0.000388736	0	0	0	0	0	0	1.86842e-05	4.79417e-05	2.65121e-05	5.92439e-05	2.07519e-05	0	0	5.60662e-05	0	0	0	0	0.0187224	0.184179	0.0167095	0.00406056	0.00367566	0.00291292	0.000300949	0.00449374	0.00412276	0.00613324	0.000456945	0.00217034	0.00205127	0.00947841	0.000248242	0.00802542	0.00641774	0.0022974
Candidatus Solibacter usitatus	0.000137911	0	0.000189239	0.00015535	2.12094e-05	0.000938075	0.000269131	7.37295e-05	0.00106974	0.000171137	5.37258e-05	0.0055825	0.000291552	0.000502292	0.000139488	0.000344577	0.000385411	0.000252833	0.000165769	0.000448421	0.000311621	1.32561e-05	0.00278446	2.07519e-05	2.21994e-05	4.85974e-05	0.00072886	2.55822e-05	0.000272157	0.000323492	0.000489128	0.0138697	0.00462113	0.00309027	0.0111964	0.016731	0.00488954	0.00130229	0.00972492	0.0126084	0.0102254	0.000848612	0.00482461	0.00659547	0.0186671	0.00131477	0.0100829	0.0124051	0.00259292
Candidimonas bauzanensis	0	6.52575e-05	0.00118275	0.00198848	0	0.024591	0.00574147	0.00506276	0.000433679	0.00123218	0.00518454	0.00039875	0.00393596	0.000803668	9.29923e-05	0.000861441	0.002548	0.00031118	0.000854349	0.00080342	0.000479417	0.000291634	0.000177732	0.00203368	0.000177595	0.009355	0.00246691	5.11643e-05	0.00069086	0.00232915	0.000489128	0.00182406	0.00164481	0.00205282	0.00253785	0.00232341	0.00118895	0.000711334	0.00215469	0.00381589	0.00251362	0.00029375	0.00104118	0.00211016	0.0038907	0.000459708	0.00240251	0.00449055	0.00092468
Candidimonas nitroreducens	0.000965378	9.78862e-05	0.000378478	0.000652471	2.12094e-05	0.0164833	2.99035e-05	4.9153e-05	5.78239e-05	0.000650319	0.00655455	0.00141375	0.000583105	0.000736696	0.000139488	0.00127063	0.000535293	0.000213936	0.000420799	0.000523157	0.000119854	6.62804e-05	5.92439e-05	0.000933834	0	0.0116391	0.00238281	0	0.000104676	0.00357998	0.000338627	0.00227146	0.001449	0.00092708	0.00220942	0.0019792	0.000921433	0.000224344	0.00175141	0.00374918	0.00214161	0.000208889	0.000879869	0.00136424	0.00339402	0.000257437	0.00283701	0.00394794	0.000591033
Capnocytophaga	0	0.000163144	0.00234184	0.00034177	0.000466606	0	5.9807e-05	4.9153e-05	0.00558001	0.00581865	0.0042712	0.00199375	0.00580675	0.00287981	0.000953171	0.00010768	0.00366141	0.000233385	0.000765089	0.000840789	0.00134237	5.30243e-05	5.92439e-05	0.00105835	0.000266392	0.00240557	0.00378447	0	0.000334962	6.46985e-05	3.76252e-05	0.0509359	0.0181321	0.009028	0.0153465	0.0508938	0.00549887	0.00366063	0.0565981	0.00843231	0.0192946	0.00238264	0.01792	0.00341551	0.00538076	0.000855057	0.0168048	0.0583584	0.00775969
Capnodiales	0.0003103	3.26287e-05	0	6.21401e-05	0	0	0.00726655	0.00272799	0.00650519	0.00191673	0.000214903	0.0839187	0	3.34862e-05	0.000418465	0.000236896	2.14117e-05	1.94487e-05	3.82544e-05	9.3421e-05	0.000143825	0.000172329	0.205517	8.30075e-05	0	0.000340182	0.000588695	0.000396524	0.000544314	0.000258794	0.0451503	0.00189289	0.00105738	0.0006622	0.00313499	0.000786764	0.000549887	7.66052e-05	0.00192424	0.00237492	0.000874741	0.000110972	0.000674566	0.0012661	0.00237995	0.000165495	0.00173799	0.00224527	0.000266918
Capronia coronata CBS 617.96	0.000275822	0	4.73098e-05	0.00012428	0.000742327	2.23351e-05	0.000717684	0.000245765	0.000578239	0.000171137	8.05887e-05	0.02697	7.28881e-05	0.000837154	0.000302225	0.000279968	8.56469e-05	0	7.65089e-05	7.47368e-05	2.39709e-05	0.000119305	0.0200837	0.000103759	0	7.28961e-05	0.000280331	5.11643e-05	8.37406e-05	6.46985e-05	0.00602004	0.0147989	0.0106913	0.0321388	0.00376199	0.00291349	0.0019469	0.000229815	0.00285756	0.00238827	0.00242313	0.000306806	0.00130514	0.00116795	0.00527728	0.000386155	0.00352709	0.00391052	0.00104861
Capronia epimyces CBS 606.96	0.000379256	6.52575e-05	2.36549e-05	0	0	4.46702e-05	0.00131575	0.000147459	0.000751711	0.000410728	8.05887e-05	0.032335	2.4296e-05	0.000703209	9.29923e-05	0.000150752	0.00012847	5.83462e-05	0.000153018	7.47368e-05	9.58834e-05	7.95364e-05	0.0260673	0	2.21994e-05	0.000145792	0.000252298	1.27911e-05	0.000460573	6.46985e-05	0.00553091	0.00402669	0.00317213	0.00291368	0.0038217	0.00334375	0.00288319	0.000191513	0.00290365	0.00269514	0.00290575	0.000339445	0.00161309	0.00138387	0.00610509	0.000303407	0.00425552	0.00520155	0.00102954
Carnimonas nigrificans	0	6.52575e-05	7.09647e-05	0.000838891	0	0.00091574	2.99035e-05	7.37295e-05	8.67358e-05	0.000273819	0.000349218	0.000145	9.71841e-05	0.000133945	4.64961e-05	0.000301505	0.000149882	0.000175039	0.000229527	0.000149474	0	1.32561e-05	0	0.000166015	2.21994e-05	0.000413078	0.000112132	0	0	0	7.52505e-05	0.000344161	0.000195811	0.000110367	0.000268713	0.000381089	0.000208066	0.0002134	0.00033415	0.000533691	0.000341853	0.000143611	0.000146645	0.000235553	0.000558771	8.27475e-05	0.000421718	0.000542608	0.000142992
Carnobacterium	0.000448211	0.000195772	0.00652875	3.107e-05	8.48374e-05	0.00113909	0.000358842	0.000294918	0.000202384	3.42273e-05	0.000590984	0.00054375	7.28881e-05	0.336502	0.000162736	4.30721e-05	4.28235e-05	0.000252833	0.000127515	0.00119579	7.19126e-05	5.30243e-05	0.000236976	0.000103759	0.000443987	0.000121494	0.00518612	0.000127911	0.00234474	8.62646e-05	0.000150501	0.0100495	0.00579599	0.00302405	0.0128982	0.0081258	0.0114139	0.00486443	0.00689041	0.00895266	0.00668624	0.00601209	0.00218501	0.0119641	0.0218955	0.00407301	0.0182233	0.0334172	0.0108483
Carnobacterium divergens	0.000275822	0	0.000591373	3.107e-05	0	0	0	7.37295e-05	2.89119e-05	6.84547e-05	0	0.00025375	0	0.000770182	2.32481e-05	2.1536e-05	0	5.83462e-05	1.27515e-05	3.73684e-05	0	1.32561e-05	5.92439e-05	2.07519e-05	0.000399589	7.28961e-05	0.000168198	0.000217448	0.000146546	0	7.52505e-05	0.013147	0.146505	0.0113236	0.00152271	0.0039707	0.000698506	0.000601898	0.000875704	0.000613744	0.00132719	0.000143611	0.0013198	0.000363144	0.00122102	0.000119524	0.00223638	0.00162782	0.000629164
Carnobacterium inhibens	3.44778e-05	0.000163144	0.00179777	6.21401e-05	2.12094e-05	0.000134011	8.97105e-05	2.45765e-05	0.000260208	3.42273e-05	0.00018804	0.0002175	4.85921e-05	0.202357	4.64961e-05	4.30721e-05	0.000107059	1.94487e-05	3.82544e-05	0.000130789	0.000143825	5.30243e-05	0.000355464	8.30075e-05	0.000244193	7.28961e-05	0.0136801	3.83732e-05	0.000251222	4.31323e-05	3.76252e-05	0.00295979	0.0025847	0.00183209	0.00728512	0.00383548	0.00176856	0.00246778	0.00270777	0.0035357	0.00440387	0.00421042	0.000938527	0.0133284	0.0117549	0.00167334	0.00817877	0.0154737	0.00447088
Castellaniella caeni	0	0	7.09647e-05	0.00055926	0	0.00372996	0.000568166	0.000589836	2.89119e-05	6.84547e-05	0.00064471	0.00061625	0	0.000267889	9.29923e-05	0.000538401	0.000578117	1.94487e-05	0.000280533	0.000261579	0.000215738	2.65121e-05	0.000118488	0.000228271	0.000199794	0.00155512	0.000504595	0	0.000272157	0.000409757	0.000564378	0.0023403	0.00352459	0.00759323	0.00113457	0.000860523	0.000371546	0.000114908	0.000829614	0.00158773	0.000834523	0.00017625	0.000234632	0.000579067	0.00134519	0.000193077	0.00094567	0.00151556	0.000247853
Castellaniella defragrans	0	0	0.000118275	0.00037284	4.24187e-05	0.00587414	0.00161479	0.00201527	0	0.00106105	0.0021759	0.00039875	0.00376588	0.0019422	0.00258054	0.00159367	0.000578117	0.000136141	0.000395296	0.000280263	0.000263679	2.65121e-05	0.000355464	0.000871579	2.21994e-05	0.00340182	0.000981158	0	4.18703e-05	0.000733249	0.000150501	0.00147989	0.000704918	0.0016555	0.00134357	0.00119244	0.000639058	0.000443216	0.00147487	0.00245498	0.0012367	0.000150139	0.000762553	0.000844063	0.0021523	0.000257437	0.0019169	0.00228269	0.000381312
Catenaria anguillulae PL171	6.89556e-05	0	0	0.00108745	0	0.000134011	0.000239228	7.37295e-05	5.78239e-05	0.000205364	2.68629e-05	0.00366125	2.4296e-05	0.000468806	2.32481e-05	0.000279968	0.000299764	5.83462e-05	0.000153018	0.00022421	2.39709e-05	0.000278378	0.00302144	8.30075e-05	0.000488386	4.85974e-05	0.000308364	0	0.000837406	6.46985e-05	0.000978256	0.02564	0.0758178	0.17524	0.00388142	0.00395841	0.00472606	0.000563595	0.00384849	0.00433624	0.00425305	0.000287223	0.00262494	0.0010698	0.00819531	0.000358572	0.0033993	0.0045841	0.00125833
Caulobacter	0.00151702	0.000195772	0.00141929	0.00699076	0.000190884	0.00699089	0.00349871	0.00371105	0.00433679	0.00780383	0.00112824	0.0289275	0.0939527	0.00559219	0.0119263	0.00471639	0.00126329	0.000739052	0.0107367	0.00272789	0.00227723	0.000318146	0.00201429	0.000954586	0.00033299	0.000850455	0.105517	0.00166284	0.0305025	0.000539154	0.0238168	0.01886	0.0122577	0.0109705	0.0210194	0.0236398	0.0107748	0.00253344	0.0147257	0.0287926	0.02767	0.00228473	0.0105144	0.0128082	0.0514483	0.00243645	0.0410472	0.0299183	0.00478546
Caulobacter mirabilis	6.89556e-05	0	9.46196e-05	0.00105638	2.12094e-05	0.00142945	8.97105e-05	0.000245765	0.000375855	0.0018825	8.05887e-05	0.00257375	0.0328482	0.000770182	0.00364995	0.000387649	0.000171294	0.00031118	0.00466704	0.000653947	0.000143825	6.62804e-05	0.000888659	0.00240722	4.43987e-05	4.85974e-05	0.039835	5.11643e-05	0.0135241	6.46985e-05	0.00180601	0.00385461	0.00176229	0.00176587	0.00358285	0.00404446	0.00161994	0.000448687	0.00285756	0.00667113	0.00452452	0.000339445	0.0015691	0.0021396	0.0100372	0.000487291	0.00544399	0.00621192	0.00100094
Caulobacter sp. CCH9-E1	0.000206867	0	0	9.32101e-05	0	6.70054e-05	0.000657877	0.00100764	2.89119e-05	0.000650319	0	0.00029	0.0116135	0.000234403	0.000302225	0.000129216	0.000256941	3.88975e-05	0.000114763	7.47368e-05	4.79417e-05	0.000145817	0	0.000477293	0.000177595	9.71948e-05	0.00218658	1.27911e-05	0.0007746	0.000150963	0.00635866	0.000757155	0.000626594	0.00079464	0.000835997	0.00133996	0.000341822	0.000158682	0.000656778	0.000813878	0.000935068	3.91667e-05	0.00055725	0.000422032	0.00157284	7.35533e-05	0.00134183	0.00112264	0.000257385
Caulobacteraceae	0.000792989	0.00026103	0.000449443	0.00152243	4.24187e-05	0.00569546	0.000986815	0.00108137	0.000693887	0.00201941	0.00018804	0.0018125	0.0673486	0.00214311	0.00267353	0.000323041	0.000235529	0.000213936	0.00759988	0.00113974	0.00127046	0.000106049	0.00029622	0.000103759	0.000421788	0.000364481	0.068653	0.00107445	0.0286602	0.00219975	0.120213	0.00344161	0.00207559	0.00258258	0.0046577	0.00370025	0.00169425	0.000481518	0.00290365	0.00851237	0.0044642	0.000345973	0.00217034	0.00202183	0.00900242	0.000478096	0.00484336	0.00565061	0.000829353
Caulobacteraceae bacterium OTSz_A_272	0	0	2.36549e-05	0.00021749	2.12094e-05	4.46702e-05	0.000119614	7.37295e-05	2.89119e-05	0.00154023	5.37258e-05	0.00105125	0.000461625	0.000234403	0.000395217	0.00021536	8.56469e-05	3.88975e-05	0.000191272	9.3421e-05	0	0	0.00029622	2.07519e-05	4.43987e-05	2.42987e-05	0.00100919	0	0.000460573	0	0.000225751	0.0608133	0.690115	0.0512102	0.00247813	0.00224965	0.00121867	0.000125851	0.00175141	0.00336225	0.00348891	0.000163195	0.000469263	0.0010698	0.00459434	0.000229854	0.00343764	0.00243238	0.00040991
Caulobacterales	0.000861945	0.000750461	0.0183089	0.00584117	0.00099684	0.234496	0.0106755	0.00919161	0.0268881	0.0995331	0.00177295	0.00482125	3.83236	0.0575962	0.105337	0.00381188	0.00160588	0.00167259	0.0548314	0.0196371	0.0350694	0.000649548	0.00272522	0.00118286	0.00239753	0.00257566	0.477375	0.0097468	0.226644	0.00776382	0.400069	0.017036	0.0114353	0.00882934	0.0251396	0.022349	0.0112355	0.00512707	0.022872	0.0444431	0.0261517	0.00224556	0.0201343	0.0186872	0.0568498	0.002841	0.0350281	0.0341843	0.00600566
Caulobacterales bacterium 32-67-6	0	0	0.000283859	0.000932101	0	0.00096041	0.000418649	0.00049153	0.000607151	0.00410728	0.000134315	0.000725	0.0629024	0.000904126	0.00311524	0.00021536	0.000107059	7.77949e-05	0.00142817	0.000448421	0.000215738	2.65121e-05	0.000236976	2.07519e-05	8.87974e-05	0.00019439	0.00936305	0.00011512	0.00445918	0.000107831	0.000225751	0.00275329	0.00152732	0.000838787	0.00758369	0.002348	0.00120381	0.00027359	0.00391762	0.026351	0.00277504	0.000254584	0.00137846	0.00134461	0.00807114	0.00100216	0.00397437	0.00636161	0.00064823
Caulobacterales bacterium RIFCSPHIGHO2_01_FULL_67_30	3.44778e-05	3.26287e-05	2.36549e-05	3.107e-05	4.24187e-05	0.00167513	5.9807e-05	2.45765e-05	2.89119e-05	0.00236169	0	0	0.0615661	0.000636237	0.00176685	4.30721e-05	4.28235e-05	0	0.000650326	0.000298947	9.58834e-05	1.32561e-05	5.92439e-05	2.07519e-05	6.65981e-05	2.42987e-05	0.00627941	7.67465e-05	0.00200977	2.15662e-05	3.76252e-05	0.000172081	3.91621e-05	0.000110367	0.000358285	0.00030733	8.91709e-05	5.4718e-05	0.000253493	0.000480322	0.00029158	1.95834e-05	0.000234632	0.000274811	0.000558771	0	0.000511173	0.000243238	6.67295e-05
Caulobacterales bacterium RIFCSPHIGHO2_01_FULL_70_19	3.44778e-05	6.52575e-05	9.46196e-05	0.00049712	2.12094e-05	0.00129544	8.97105e-05	0.000172035	0.000578239	0.00126641	0.000134315	0.0015225	0.0371972	0.0021766	0.0053703	4.30721e-05	8.56469e-05	9.72436e-05	0.00656701	0.000971578	0.000239709	1.32561e-05	0.00029622	6.22556e-05	0.000199794	0.000145792	0.054272	8.95376e-05	0.026462	4.31323e-05	0.00413878	0.00268446	0.00148816	0.00112574	0.00388142	0.00299954	0.00141187	0.000525293	0.00300735	0.00847234	0.00416256	0.00029375	0.00230232	0.0020022	0.0100579	0.000349378	0.00517563	0.00574416	0.000676828
Caulobacterales bacterium RIFOXYB1_FULL_67_16	3.44778e-05	0.000228401	0.000544063	0.00012428	6.36281e-05	0.00536043	0.000239228	0.000319494	0.000925182	0.013999	0.000241766	0.00203	0.746981	0.00318119	0.024457	0.000495329	0.000149882	0.000175039	0.00701331	0.00160684	0.00155811	0.000132561	0.000414707	0.000124511	0.000399589	0.000510273	0.0538515	0.000306986	0.0237614	0.000237228	0.0132441	0.00158314	0.001449	0.000971227	0.00316485	0.00247093	0.00161994	0.000612841	0.00274234	0.00440295	0.00288564	0.000208889	0.00236098	0.00211997	0.0047599	0.000312601	0.00329707	0.00353631	0.000610098
Cavenderia fasciculata	0	3.26287e-05	0.000212894	0	0	4.46702e-05	2.99035e-05	0	8.67358e-05	0.000102682	0	0.00145	4.85921e-05	3.34862e-05	0.000232481	0.000279968	0	5.83462e-05	2.5503e-05	0	2.39709e-05	0	0.000947903	0	0	0	2.80331e-05	0	0.000104676	4.31323e-05	0.000376252	0.0418156	0.082867	0.163784	0.00865854	0.00506479	0.00884278	0.000793411	0.00674062	0.0054303	0.00517806	0.000404723	0.00439934	0.0013348	0.00829878	0.000487291	0.00474113	0.00527639	0.00182076
Cedecea	0	0	0.00219991	0.00102531	0.00031814	0.000201016	0.000747587	0.000638989	2.89119e-05	0.000581865	5.37258e-05	7.25e-05	0	0.00180825	0.00132514	0.000172288	0.0753693	0.00145865	0.0360484	0.00519421	0.000335592	0.00110025	0	0.000166015	2.21994e-05	0	0.00140165	2.55822e-05	0.00165388	2.15662e-05	0.00380015	0.000137665	7.83242e-05	8.82934e-05	0.000238856	0.000159811	0.000104033	0.00257722	0.000218926	0.000200134	6.0327e-05	0.00118806	4.39934e-05	0.000657584	0.000310428	4.59708e-05	0.000140573	0.000130974	2.85984e-05
Cedecea davisae	6.89556e-05	9.78862e-05	0.00636317	0.0125834	0.000106047	0.000357362	0.00110643	0.000860177	0.000115648	0.000410728	0.000134315	0.0002175	4.85921e-05	0.00395137	0.000743938	0.000323041	0.20688	0.00947153	0.100507	0.0138637	0.000191767	0.00539522	0	0.000747067	0.000133196	0.000145792	0.00521415	5.11643e-05	0.002261	0.000517588	0.0164799	0.00044741	0.000430783	0.000176587	0.000746426	0.000208984	8.91709e-05	0.00856883	0.000472419	0.000226819	0.00020109	0.00336181	0.000102651	0.000696843	0.000206952	0.000367766	0.000345042	0.000187106	0.000133459
Cedecea lapagei	0.000103433	0	0.000733302	0.00509548	0.000360559	2.23351e-05	0.000897105	0.000638989	0.000115648	0.000136909	0.000134315	0.00018125	2.4296e-05	0.038643	0.000139488	0.000624545	0.0122047	0.0151506	0.0152508	0.114497	2.39709e-05	0.0374352	0	0.000166015	0.000244193	0.000170091	0.0168759	1.27911e-05	0.000795535	0.00228601	0.121642	0.000585074	0.000352459	0.00019866	0.00217956	0.000344209	0.000193204	0.0142923	0.00042633	0.00058706	0.000593215	0.0151445	0.000307954	0.000588881	0.000558771	0.00214224	0.000690084	0.000411634	0.000686361
Cedecea neteri	0.000103433	0.000130515	0.00449443	0.00257881	0.00237545	0.00174214	0.00194373	0.00194154	2.89119e-05	0.000171137	0.000779024	7.25e-05	2.4296e-05	0.00442017	0.00481235	0.00142138	0.138256	0.0131668	0.0772102	0.0200295	0.000167796	0.00511684	0.000118488	0.000830075	0.000221994	0.00119064	0.0108768	2.55822e-05	0.00720169	0.000215662	0.0112123	0.000481826	0.000587432	0.000176587	0.001254	0.000356503	0.000222927	0.0119449	0.000783525	0.000320214	0.000301635	0.0126443	0.000175974	0.000883322	0.000413904	0.000634397	0.000626187	0.000449055	0.000476639
Cedecea sp. NFIX57	0	3.26287e-05	0.000709647	0.00108745	0.000169675	0	0.000209324	4.9153e-05	0	0	0	0	2.4296e-05	0.000200917	0.000371969	0.000150752	0.0113268	0.000388975	0.010469	0.003195	2.39709e-05	0.000901413	0	0.000684812	2.21994e-05	0	0.000196232	0	0.00106769	0.000797948	0.00154263	0.000172081	0.000117486	0.00019866	8.95711e-05	0.000147518	8.91709e-05	0.00122568	0.000230448	0.000200134	0.000180981	0.00228473	0.000190638	0.000294441	0.0004346	0.000174689	0.000127793	0.000112264	0.000114393
cellular organisms	0.0489929	0.0881628	0.120262	0.102469	0.116397	0.0676531	0.0871388	0.080316	0.0398117	0.0245752	0.050153	0.256106	0.051046	0.166024	0.100176	0.0713274	0.430098	0.172744	0.31338	0.329477	0.0545577	0.230616	0.132055	0.0768234	0.0461969	0.0527525	0.213304	0.0516504	0.161975	0.0546702	0.435625	2.04687	2.73818	2.67697	1.45261	2.15549	4.37761	0.429892	2.38914	1.05934	1.90956	0.423457	1.91666	0.369111	0.746332	0.222186	1.10844	1.46633	0.735855
Cellulomonas	0.000999856	0.0252546	0.000685992	0.00027963	0.00142103	0.0033056	0.000986815	0.0011551	0.00132995	0.109596	0.00018804	1.12803	0.000145776	0.056826	0.000418465	0.00275661	0.000685176	0.000486218	0.00103287	0.0015321	0.000695155	0.000410938	0.00159959	0.000311278	0.000221994	0.000145792	0.0108488	0.000140702	0.000355897	0.000215662	0.000526753	0.0336934	0.0229098	0.0182547	0.0357389	0.0504881	0.024418	0.00349101	0.0276653	0.03481	0.0399968	0.00364903	0.010969	0.0192172	0.124068	0.00470741	0.0450088	0.0612398	0.0114584
Cellulomonas carbonis	6.89556e-05	3.26287e-05	0.000260204	6.21401e-05	8.48374e-05	0.000156346	0.000149517	4.9153e-05	0.000173472	0.00972056	2.68629e-05	0.127527	2.4296e-05	0.00696512	0.000302225	0.000193824	0.000107059	0	8.92604e-05	0.000112105	2.39709e-05	9.27925e-05	0.000177732	0.000103759	4.43987e-05	0	0.00131755	5.11643e-05	0.000272157	0	0.000225751	0.00991185	0.00657923	0.00481199	0.0117637	0.00946576	0.00588528	0.00138984	0.00988624	0.0170781	0.00752076	0.000933473	0.00315286	0.00463253	0.0325122	0.00136074	0.0186323	0.0180932	0.00316489
Cellulomonas cellasea	0.000413733	0.000195772	0.000236549	0.00012428	0.000445396	0.000737059	0.000239228	0.000319494	0.000260208	0.0307362	5.37258e-05	0.363805	2.4296e-05	0.0207279	0.000371969	0.000732225	0.000214117	0.000136141	0.00034429	0.000485789	0.00028765	0.000384426	0.000533195	0.000166015	0.000266392	4.85974e-05	0.00437316	7.67465e-05	0.000669924	4.31323e-05	0.000413878	0.0168639	0.0169964	0.00516516	0.0179441	0.0161778	0.0139255	0.000963036	0.0159701	0.0136625	0.0174345	0.00329	0.00508857	0.0173524	0.0812701	0.00242726	0.0204086	0.0413879	0.00731165
Cellulomonas fimi	0.0003103	3.26287e-05	0.000378478	6.21401e-05	0.000551443	0.000536043	0.000448552	0.000294918	0.000375855	0.0277584	2.68629e-05	0.314722	0.00012148	0.0141646	6.97442e-05	0.000559937	4.28235e-05	0.000116692	0.000229527	0.000298947	9.58834e-05	7.95364e-05	0.00029622	0.000186767	4.43987e-05	4.85974e-05	0.00255101	2.55822e-05	0.000146546	0.000237228	0.000112876	0.005128	0.00360291	0.00227355	0.00677755	0.0068596	0.00410186	0.000793411	0.00579578	0.00679121	0.00577128	0.000750695	0.00225833	0.00331737	0.0184394	0.000735533	0.00940558	0.0104405	0.00210675
Cellulomonas flavigena	0.000241345	0	9.46196e-05	3.107e-05	0.000148465	0.000245686	0.000149517	0.000172035	5.78239e-05	0.00968634	0	0.125751	0	0.00683118	6.97442e-05	0.00021536	8.56469e-05	3.88975e-05	0.000127515	0.00022421	0.000119854	5.30243e-05	0.00029622	0.000124511	2.21994e-05	2.42987e-05	0.00112132	1.27911e-05	4.18703e-05	2.15662e-05	7.52505e-05	0.00526567	0.00270219	0.00258258	0.00534441	0.00574092	0.00323988	0.000826241	0.00496616	0.00601736	0.00522834	0.000580973	0.00294756	0.00211997	0.0127276	0.000505679	0.00759092	0.00815783	0.00183983
Cellulomonas gilvus	0.000206867	0	0.000260204	0	0.000106047	0.000290357	5.9807e-05	0.000172035	8.67358e-05	0.0148889	0.000134315	0.143079	0.000145776	0.00907475	4.64961e-05	0.000366113	4.28235e-05	1.94487e-05	0.000127515	9.3421e-05	0.000143825	0.000119305	5.92439e-05	4.15037e-05	0	0.000218688	0.00140165	2.55822e-05	2.09351e-05	0	3.76252e-05	0.00567866	0.00356375	0.00185416	0.0057027	0.00481893	0.00432479	0.000563595	0.00452831	0.00605739	0.00461501	0.000450417	0.0020237	0.00248312	0.0144039	0.000570038	0.00793596	0.00819525	0.0017731
Cellulomonas iranensis	0.00103433	0	7.09647e-05	0	4.24187e-05	6.70054e-05	0.000149517	0.000196612	2.89119e-05	0.00304623	0	0.144239	0	0.00143991	2.32481e-05	4.30721e-05	8.56469e-05	1.94487e-05	7.65089e-05	0.000112105	2.39709e-05	2.65121e-05	0	0.0011621	0	0	0.000336397	0	2.09351e-05	2.15662e-05	7.52505e-05	0.000929236	0.000509107	0.000286953	0.00134357	0.00111868	0.000505302	0.000158682	0.000944838	0.00153436	0.000904904	0.000208889	0.000322619	0.000431846	0.00287664	8.27475e-05	0.0014824	0.00147814	0.000457574
Cellulomonas marina	0.000137911	6.52575e-05	0.000141929	3.107e-05	0.000360559	0.00111676	8.97105e-05	0.000245765	0.000375855	0.0232404	0.000107452	0.255345	0.000534513	0.0124234	0.00011624	0.000646081	0.000149882	0.000213936	0.000102012	0.000523157	0.000191767	0.000145817	0.000592439	8.30075e-05	2.21994e-05	4.85974e-05	0.00232675	2.55822e-05	0.000334962	2.15662e-05	0.000263377	0.0131814	0.00904645	0.00512102	0.013376	0.022853	0.00806997	0.000963036	0.0112804	0.0140494	0.0158057	0.00171028	0.00439934	0.0075475	0.0454881	0.00213305	0.019923	0.0277291	0.00510957
Cellulomonas massiliensis	6.89556e-05	0	0.000212894	0	0.000275722	0.000223351	0.000239228	0.000344071	0.000231296	0.0187566	2.68629e-05	0.192814	9.71841e-05	0.0096775	2.32481e-05	0.000430721	6.42352e-05	1.94487e-05	0.000178521	0.00022421	0.000119854	5.30243e-05	0.000236976	2.07519e-05	0	4.85974e-05	0.00185018	2.55822e-05	0	0	0.000112876	0.00492151	0.00215392	0.00169965	0.00453827	0.00441326	0.0030764	0.000497934	0.00417112	0.00474985	0.00423294	0.000443889	0.00195038	0.00232608	0.0128103	0.000349378	0.00604462	0.00774619	0.0016873
Cellulomonas sp. 73-92	0.000103433	3.26287e-05	4.73098e-05	3.107e-05	0.000169675	0.000134011	0.000328938	0.000319494	0.000202384	0.00975479	2.68629e-05	0.105777	2.4296e-05	0.00632889	0.000139488	0.000150752	0.000171294	0	0.00025503	0.000242895	7.19126e-05	3.97682e-05	0.000118488	0	0	0	0.00106526	2.55822e-05	0	0	0.000188126	0.00423318	0.00223224	0.00189831	0.00447856	0.0045116	0.00268999	0.000437744	0.00336455	0.00640429	0.00418267	0.000404723	0.00217034	0.00178627	0.0106787	0.000505679	0.00608296	0.00677324	0.0018303
Cellulomonas sp. A375-1	6.89556e-05	9.78862e-05	0.000402133	0	0.000169675	0.000424367	8.97105e-05	0.000147459	0.00014456	0.0111923	2.68629e-05	0.109729	9.71841e-05	0.00642934	2.32481e-05	8.61441e-05	0.000107059	0	6.37574e-05	0.000168158	4.79417e-05	6.62804e-05	0.00029622	6.22556e-05	8.87974e-05	0	0.00109329	3.83732e-05	2.09351e-05	0	7.52505e-05	0.00333836	0.00172313	0.00141269	0.00379185	0.00354044	0.00261568	0.000399441	0.00282299	0.00414945	0.00311689	0.000345973	0.00152511	0.00172739	0.00875408	0.000487291	0.00578903	0.00565061	0.00132506
Cellulomonas sp. HZM	0.000172389	0	0.000260204	3.107e-05	0.000212094	0.000178681	0.000239228	0.000172035	0.000202384	0.0160526	8.05887e-05	0.137496	2.4296e-05	0.00796971	0.00011624	0.000129216	0.000149882	1.94487e-05	8.92604e-05	0.00022421	4.79417e-05	5.30243e-05	0.000236976	6.22556e-05	6.65981e-05	9.71948e-05	0.00137362	3.83732e-05	6.28054e-05	6.46985e-05	0.000150501	0.00409552	0.00266302	0.00152306	0.00388142	0.00447472	0.00254137	0.000465103	0.00329541	0.00405605	0.00322749	0.000326389	0.00120249	0.00208071	0.00968536	0.000285019	0.00548233	0.00559447	0.00128693
Cellulomonas sp. KH9	0.000172389	0	0.000260204	0.00015535	0.000169675	0.000290357	0.000209324	0.000221188	8.67358e-05	0.0128695	0	0.174362	7.28881e-05	0.00733347	2.32481e-05	0.00021536	4.28235e-05	5.83462e-05	0.000127515	0.000242895	0.000119854	7.95364e-05	5.92439e-05	4.15037e-05	0	0.000145792	0.00171002	0	0	2.15662e-05	0.000150501	0.00344161	0.00215392	0.0016555	0.00483684	0.00398299	0.00273458	0.000612841	0.0040098	0.0051768	0.00376038	0.000522223	0.00178907	0.00219849	0.0115065	0.000524067	0.00683694	0.00690422	0.0012488
Cellulomonas sp. KRMCY2	6.89556e-05	3.26287e-05	0.000283859	3.107e-05	0.000148465	0.000178681	0.000179421	0.000172035	5.78239e-05	0.012801	8.05887e-05	0.108206	7.28881e-05	0.00545824	0.000185985	0.000538401	0.000192706	3.88975e-05	0.000191272	0.000149474	2.39709e-05	0.000159073	0.000473951	0.000145263	8.87974e-05	7.28961e-05	0.000897059	5.11643e-05	8.37406e-05	0.000129397	0.000225751	0.0123554	0.00497359	0.0046354	0.0138537	0.0113097	0.00740119	0.00196985	0.0116031	0.0215077	0.0100042	0.00103792	0.00416471	0.00602622	0.0387622	0.0014159	0.0189901	0.01901	0.00364153
Cellulomonas sp. PSBB021	3.44778e-05	3.26287e-05	0.000189239	0.00021749	0.000190884	0.000245686	0.000119614	0.000147459	0.000375855	0.0109527	0	0.11629	2.4296e-05	0.00716604	4.64961e-05	0.000452257	2.14117e-05	5.83462e-05	0.000140266	0.000168158	9.58834e-05	3.97682e-05	0.000236976	2.07519e-05	0.000155396	2.42987e-05	0.000784926	1.27911e-05	2.09351e-05	0	0	0.00468059	0.00301548	0.0026488	0.00525484	0.0061466	0.00288319	0.000388498	0.00405589	0.00547033	0.00421283	0.000398195	0.0019797	0.00225738	0.0110719	0.000349378	0.00751424	0.00671711	0.0017159
Cellulomonas sp. SN7	0.000137911	6.52575e-05	0.00137198	6.21401e-05	0.000572653	0.000670054	0.000478456	0.000663565	0.000289119	0.0407305	2.68629e-05	0.433441	4.85921e-05	0.0214646	0.00011624	0.00111987	2.14117e-05	1.94487e-05	0.00034429	0.000336316	0.000311621	0.000159073	0.000355464	8.30075e-05	8.87974e-05	4.85974e-05	0.00403676	0.000537225	0.000146546	0	7.52505e-05	0.005541	0.00391621	0.003311	0.00719555	0.00567945	0.00398297	0.000738693	0.00610688	0.00873919	0.00601259	0.000789862	0.00303555	0.00297385	0.0205711	0.000698756	0.00980174	0.0105902	0.00247853
Cellulosilyticum sp. I15G10I2	0.000689556	0	4.73098e-05	0	4.24187e-05	0	2.99035e-05	0	0.000260208	0	2.68629e-05	0.00010875	0	0.000133945	0	0.000172288	2.14117e-05	0.000213936	0.000102012	0.000672631	0	1.32561e-05	0	0	2.21994e-05	4.85974e-05	0.000925092	0	0.000104676	0	0	0.000412994	0.000391621	0.000353174	0.000567284	0.000405675	0.00049044	0.0206615	0.00038024	0.00058706	0.000382071	0.000130556	0.000615908	0.000215923	0.000579466	0.000174689	0.000626187	0.000392923	0.000200189
Cellulosimicrobium	0.00234449	6.52575e-05	0.0016795	0.00012428	0.000212094	0.000178681	0.000897105	0.000811024	0.000693887	0.00958366	0.000241766	0.11252	2.4296e-05	0.0055587	4.64961e-05	0.000387649	8.56469e-05	7.77949e-05	0.000293284	0.00057921	9.58834e-05	0.000251865	0.000355464	6.22556e-05	2.21994e-05	2.42987e-05	0.00148575	2.55822e-05	0.000125611	0.000776382	0.000188126	0.00574749	0.00540437	0.00337722	0.0123011	0.00762178	0.00457744	0.00276873	0.00675214	0.00759175	0.0081743	0.000711529	0.00322619	0.00652677	0.0162871	0.000827475	0.0108241	0.00980436	0.00267871
Cellulosimicrobium cellulans	0.00131016	0	0.002673	6.21401e-05	0.000106047	0.000245686	0.000837298	0.000663565	0.000520415	0.0137936	0.000161177	0.136082	0.000558809	0.00693164	0.000511457	0.000387649	6.42352e-05	7.77949e-05	0.000497308	0.00057921	0.000167796	0.00107374	0.000710927	0.000539549	0.000532785	0	0.00154182	1.27911e-05	0.000230287	0	0.000301002	0.00729622	0.00481694	0.00359796	0.00997225	0.00819956	0.0055286	0.00193702	0.00871095	0.0103803	0.0111705	0.000861668	0.00416471	0.00431846	0.0212747	0.00109411	0.0128049	0.0133594	0.00328881
Cellvibrio	3.44778e-05	3.26287e-05	0.000473098	0.00167778	0	0.00294824	0.00122604	0.0012534	8.67358e-05	0.000753001	0.000107452	0.000435	2.4296e-05	0.000200917	0.000650946	0.000516865	0.000171294	0.000213936	0.000420799	0.000186842	0.000143825	7.95364e-05	0.000473951	0.00033203	0	0.00019439	0.000224265	2.55822e-05	6.28054e-05	0.00028036	0.000263377	0.0117015	0.00274135	0.00560663	0.0174067	0.0126866	0.00481523	0.00048699	0.0160162	0.0184123	0.0132116	0.000509167	0.00508857	0.00490735	0.0350991	0.000855057	0.010134	0.0166899	0.00146805
Cellvibrio sp. OA-2007	0	0.000130515	0.000118275	9.32101e-05	6.36281e-05	0.000938075	0.000149517	0.000147459	0.000607151	0.000787229	0.00018804	0.00068875	0.000145776	0.00117202	6.97442e-05	0.00021536	0.00012847	0.000291731	0.000267781	0.000130789	0.000143825	0.000410938	0.000473951	6.22556e-05	0.000177595	0.000218688	0.000588695	1.27911e-05	0.000125611	0.000323492	0.0121153	0.00784688	0.00152732	0.00335515	0.00970354	0.0088511	0.00233331	0.00122021	0.0108311	0.010447	0.00665607	0.00085514	0.00382743	0.00446568	0.0278351	0.000744727	0.0060574	0.0103283	0.000962812
Cenococcum geophilum 1.58	0.00313748	3.26287e-05	0	3.107e-05	2.12094e-05	0.000156346	0.00484436	0.00122882	0.00390311	0.00164291	0.000214903	0.127926	0.00024296	0.000468806	0.00118565	0.000452257	0.000299764	0.000116692	0.000140266	0.000448421	0.000191767	0.000198841	0.111201	0.000124511	2.21994e-05	0.000364481	0.00072886	0.00395244	0.000586184	0.000258794	0.0284447	0.00695206	0.00469945	0.00302405	0.00776283	0.00547047	0.00380463	0.000317364	0.00573817	0.00825886	0.00728951	0.000587501	0.00338749	0.00333699	0.00993371	0.00092861	0.00674748	0.00823267	0.002326
Ceraceosorus bombacis	0.000275822	0	0	9.32101e-05	0	4.46702e-05	0.000358842	2.45765e-05	8.67358e-05	0.000102682	0	0.0180525	9.71841e-05	0.000100458	0.000185985	8.61441e-05	0.000235529	1.94487e-05	0.000216775	0.000429736	4.79417e-05	9.27925e-05	0.00870886	4.15037e-05	8.87974e-05	9.71948e-05	0.000420496	8.95376e-05	0.000125611	8.62646e-05	0.00176839	0.0364467	0.0163698	0.0238613	0.0262145	0.0101665	0.0140444	0.00136795	0.0150713	0.0133423	0.00608297	0.00106403	0.0093706	0.00379829	0.0335263	0.000937804	0.00936725	0.0136775	0.00477593
Cercospora	6.89556e-05	0	7.09647e-05	0	2.12094e-05	2.23351e-05	0.00613021	0.00270341	0.00662084	0.00164291	0.000322355	0.07859	2.4296e-05	3.34862e-05	0.000255729	0.000301505	2.14117e-05	0	6.37574e-05	1.86842e-05	4.79417e-05	0.000185585	0.183834	2.07519e-05	8.87974e-05	0.000485974	0.000672794	0.000294195	0.00069086	0.000258794	0.0449998	0.00251238	0.00180146	0.00209697	0.00346342	0.00135225	0.000802538	0.000125851	0.00212013	0.00253503	0.00109594	8.48612e-05	0.00105584	0.00136424	0.0030215	0.000202272	0.00221082	0.00288143	0.000419443
Cercospora beticola	0.000482689	6.52575e-05	4.73098e-05	0.00012428	0.000106047	0	0.0110344	0.00567717	0.0096855	0.00311469	0.000349218	0.149676	7.28881e-05	0.000502292	0.000581202	0.000473793	0.000192706	1.94487e-05	0.000114763	0.000242895	0.000239709	0.000331402	0.346695	0.000166015	0.000110997	0.000874754	0.00103722	0.000601181	0.00150733	0.000388191	0.0809695	0.00437085	0.0034071	0.00273709	0.0078524	0.00286431	0.002259	0.000268118	0.00463201	0.00489661	0.00226226	0.000208889	0.00253695	0.00286589	0.00575327	0.000303407	0.00445998	0.00542608	0.00117253
Cercospora zeina	0.000172389	0	0	0.00012428	4.24187e-05	0	0.00672828	0.00299833	0.00696778	0.00167714	0.000134315	0.09367	0	0.000133945	0.000395217	0.000624545	0.000171294	5.83462e-05	2.5503e-05	0.000112105	2.39709e-05	0.000490475	0.210434	6.22556e-05	0.000244193	0.000437377	0.000925092	0.000409315	0.00081647	0.000237228	0.0498534	0.00464618	0.00783242	0.0139945	0.0042397	0.00224965	0.00227386	0.000196985	0.00294974	0.00321549	0.00152828	0.000326389	0.00187705	0.00189424	0.00393209	0.000275825	0.0033354	0.00398536	0.000791221
Chaetothyriales	6.89556e-05	3.26287e-05	0	3.107e-05	0	0	0.000358842	0.000147459	0.000375855	6.84547e-05	8.05887e-05	0.02755	2.4296e-05	0.000535779	6.97442e-05	2.1536e-05	0.000107059	7.77949e-05	8.92604e-05	9.3421e-05	2.39709e-05	6.62804e-05	0.0122635	0	2.21994e-05	2.42987e-05	0.000252298	2.55822e-05	4.18703e-05	2.15662e-05	0.00297239	0.00265004	0.00301548	0.00289161	0.00271699	0.00291349	0.00153077	8.2077e-05	0.00206251	0.00248166	0.00162883	0.000195834	0.00107051	0.000736102	0.00469782	0.000376961	0.00287535	0.00321823	0.000762623
Chaetothyriomycetidae	0	0	0	0	2.12094e-05	0	0.000269131	4.9153e-05	0.000173472	3.42273e-05	2.68629e-05	0.00859125	2.4296e-05	0.000301375	4.64961e-05	0	0	0	2.5503e-05	3.73684e-05	0	3.97682e-05	0.00479876	0	0	2.42987e-05	5.60662e-05	1.27911e-05	6.28054e-05	0	0.00127926	0.000929236	0.000587432	0.000220733	0.00113457	0.00125391	0.000579611	2.7359e-05	0.000933316	0.000733825	0.000673651	8.48612e-05	0.000439934	0.000412217	0.00188327	8.27475e-05	0.0010479	0.00145943	0.000228787
Chipmunk parvovirus	0	3.26287e-05	2.36549e-05	6.21401e-05	2.12094e-05	0	0.000358842	0	0	3.42273e-05	5.37258e-05	0.00931625	2.4296e-05	0	2.32481e-05	0	2.14117e-05	0	1.27515e-05	0	4.79417e-05	1.32561e-05	0.00888659	0	2.21994e-05	2.42987e-05	0	3.83732e-05	4.18703e-05	0	0.00353677	0.0183438	0.0346193	0.0924652	0.0316783	0.0841346	0.0383286	0.0482996	0.0254069	0.173957	0.16231	0.00256542	0.11736	0.0157526	0.00596022	0.00295133	0.0647401	0.0304983	0.0363009
Chishuiella changwenlii	0	0	0.00286224	0.00146029	0.00606587	0	0	2.45765e-05	0.00433679	0.00523678	0.000590984	0.00018125	0.00750747	0.00187523	0.00141813	8.61441e-05	0.00520305	0.000369526	0.00127515	0.00102763	0.00129443	0.000278378	5.92439e-05	0.0021997	0.000221994	0.00111774	0.00213051	1.27911e-05	0.000397768	2.15662e-05	0.000150501	0.00113573	0.000822404	0.000772567	0.00134357	0.00194232	0.0016348	0.000415857	0.0013366	0.0012942	0.00136741	0.000124028	0.00112916	0.000608511	0.00177979	0.000285019	0.00304148	0.00245109	0.00105814
Chlamydia	0	0.000424173	2.36549e-05	6.21401e-05	4.24187e-05	0.000223351	2.99035e-05	0	8.67358e-05	0	2.68629e-05	0.001595	7.28881e-05	0	4.64961e-05	0	0	0	1.27515e-05	0	4.79417e-05	1.32561e-05	0.000473951	0	0	0.000121494	0.000140165	1.27911e-05	0.00127704	0	0.000526753	0.0374792	0.0472687	0.0356485	0.0274983	0.0516191	0.0986379	0.0067522	0.0518394	0.0290595	0.0480203	0.00199097	0.04436	0.00674269	0.014466	0.00194916	0.172125	0.0349888	0.0185413
Chlamydia abortus	0.000448211	0.00107675	0.000189239	0.00021749	0.000190884	2.23351e-05	5.9807e-05	0.000122882	0.00312249	0.000308046	0.000456669	0.00409625	7.28881e-05	0.000100458	4.64961e-05	0.000172288	2.14117e-05	0.000233385	0.000102012	0.000205526	2.39709e-05	1.32561e-05	0.000414707	0.000145263	0	0.000315883	0.000392463	5.11643e-05	0.00318214	4.31323e-05	0.000413878	0.10817	0.126415	0.0816052	0.0764639	0.138262	0.248163	0.0174933	0.143581	0.0625886	0.123721	0.00693251	0.113151	0.017215	0.0438325	0.00627961	1.14154	0.123846	0.0595418
Chlamydia psittaci	0	0.00052206	7.09647e-05	3.107e-05	0	0	2.99035e-05	0	2.89119e-05	0.000205364	8.05887e-05	0.00061625	0	6.69723e-05	2.32481e-05	0	0	0	0	0	2.39709e-05	0	0.000177732	4.15037e-05	0	0.000170091	0	0	0.000711795	0	7.52505e-05	0.0273952	0.0328178	0.0208372	0.0188398	0.0337817	0.0688994	0.00370441	0.0346134	0.012942	0.0294194	0.00165806	0.0283611	0.00385717	0.00925076	0.00151704	0.164368	0.0285524	0.013651
Chlamydia psittaci 10_743_SC13	0	3.26287e-05	0	0	0	0	0	0	0	0	0	3.625e-05	0	3.34862e-05	0	0	0	1.94487e-05	0	0	0	0	0	0	0	0	0	0	0	0	0	0.00292537	0.00187978	0.000551834	0.00128385	0.00212672	0.00164966	0.000262646	0.00153248	0.00121415	0.00306662	0.000254584	0.0015691	0.000471105	0.00184187	0.000229854	0.14171	0.00531381	0.00312675
Chlamydia trachomatis	0.00920557	0.0573613	0.000993506	0.00220597	0.00383889	0.000357362	0.000657877	0.000688142	0.00309358	0.00575019	0.00147746	0.0293262	0.00930538	0.00277935	0.000697442	0.000409185	0.00182	0.000894641	0.00156843	0.00102763	0.00186973	0.000410938	0.0263635	0.00126586	0.00204234	0.00216259	0.00395266	0.000409315	0.0239707	0.000172529	0.00154263	0.725045	0.923756	0.630326	0.537815	0.878398	2.01101	0.101442	1.047	0.344311	0.802117	0.035002	0.820668	0.0999136	0.219804	0.034285	0.379725	0.539034	0.283381
Chlamydomonas eustigma	0	0	0	0.0180206	2.12094e-05	8.93405e-05	5.9807e-05	0.000122882	0	6.84547e-05	2.68629e-05	0.0047125	2.4296e-05	3.34862e-05	9.29923e-05	6.46081e-05	4.28235e-05	9.72436e-05	0.000127515	0.000149474	0.000335592	0.000198841	0.00154034	0.000124511	0.000155396	7.28961e-05	0.000196232	1.27911e-05	0.000104676	4.31323e-05	0.00079013	0.0589204	0.0961821	0.189301	0.0328726	0.010523	0.0183841	0.00147739	0.0160968	0.014463	0.0085061	0.00109014	0.00819744	0.00324866	0.0360718	0.00103894	0.0118209	0.0179622	0.00573874
Chlamydomonas reinhardtii	0	6.52575e-05	4.73098e-05	0	0	0.000558378	0.000478456	0.000540683	0.00014456	0.000171137	8.05887e-05	0.0028275	9.71841e-05	0.000502292	0.000325473	0.000172288	0.000235529	9.72436e-05	0.000242278	0.000130789	0.000311621	0.000119305	0.00171807	0.000477293	8.87974e-05	9.71948e-05	0.000224265	0.00188029	0.000858341	0	0.000940631	0.0362746	0.0984144	0.194488	0.0174664	0.00966245	0.0129744	0.00116002	0.0116146	0.0107405	0.00777212	0.000868196	0.00639371	0.00264997	0.0187085	0.000910222	0.0448554	0.0139207	0.00454714
Chlorophyta	0	3.26287e-05	0	3.107e-05	0	0	5.9807e-05	2.45765e-05	0	0	2.68629e-05	0.0045675	2.4296e-05	0	2.32481e-05	2.1536e-05	4.28235e-05	0.000175039	5.10059e-05	0.000298947	7.19126e-05	0.000570011	0.00118488	0.000103759	8.87974e-05	4.85974e-05	0.000308364	0	2.09351e-05	8.62646e-05	7.52505e-05	0.120663	0.0340319	0.0246559	0.0870632	0.0210336	0.0403498	0.00282892	0.0423103	0.0406272	0.0115727	0.00298973	0.0157497	0.00987358	0.0824498	0.00332829	0.0321783	0.0470198	0.0143754
Chondrocystis sp. NIES-4102	0	0	2.36549e-05	0.000652471	0	0	0	0	0	3.42273e-05	0	0.00105125	0	0.000133945	0	0.000452257	4.28235e-05	5.83462e-05	7.65089e-05	0.00113974	0	0	0.000236976	6.22556e-05	0	0	0	1.27911e-05	0	0	3.76252e-05	0.00254679	0.000665756	0.000816714	0.001254	0.00291349	0.000475578	8.2077e-05	0.000622211	0.000773852	0.000653542	9.79168e-05	0.000366612	0.000196294	0.00517381	2.75825e-05	0.000741201	0.00190848	0.000285984
Chondrus crispus	6.89556e-05	3.26287e-05	2.36549e-05	3.107e-05	0	0	0.000388745	0.00049153	2.89119e-05	0.000342273	0	0.00221125	0.00036444	6.69723e-05	0	0.000409185	2.14117e-05	7.77949e-05	1.27515e-05	0.000112105	2.39709e-05	0	0.00124412	0	6.65981e-05	0	0.000112132	1.27911e-05	6.28054e-05	0	0.000301002	0.161721	0.191581	0.215745	0.0887053	0.0215377	0.0481077	0.0031627	0.0406165	0.0369314	0.0164693	0.00280042	0.0227593	0.00853878	0.102793	0.00279503	0.0242424	0.0417621	0.0148044
Chroococcales cyanobacterium IPPAS B-1203	3.44778e-05	3.26287e-05	0	0	0	2.23351e-05	2.99035e-05	4.9153e-05	0	3.42273e-05	2.68629e-05	0.00366125	0	0.000368348	6.97442e-05	0.000129216	0.000214117	0.000544564	0.00025503	0.000149474	0.000407505	1.32561e-05	0.00260673	0.000103759	2.21994e-05	2.42987e-05	0.000560662	7.67465e-05	0.000125611	4.31323e-05	0.000301002	0.00282212	0.00199727	0.000640127	0.00489656	0.00231112	0.00139701	0.000114908	0.00254645	0.00194797	0.00305657	0.000359028	0.000337283	0.000726287	0.00312498	0.000275825	0.00246641	0.00450926	0.000610098
Chryseobacterium	0.00696451	0.00835295	3.49347	1.90649	10.0906	0.00567312	0.0162077	0.00788906	9.42885	8.02039	7.08036	0.0288187	0.0793508	0.465558	0.347884	0.00665464	6.97864	0.516578	3.75909	1.53394	3.18347	0.358762	0.0258896	4.9963	0.451557	4.20069	0.223816	0.00653624	0.497524	0.005866	0.03454	0.100357	0.0661448	0.068626	0.146897	0.115433	0.0644409	0.287423	0.102895	0.130301	0.210622	0.0197727	0.643067	0.0513112	0.172288	0.0165311	0.274986	0.185179	0.0485696
Chryseobacterium angstadtii	3.44778e-05	3.26287e-05	0.0186637	0.00170885	0.0176674	2.23351e-05	0	4.9153e-05	0.00641845	0.041552	0.0161177	0.00010875	0.00434899	0.00110504	0.00176685	0	0.0859039	0.00134196	0.0539898	0.00371815	0.0041949	0.000384426	0.000355464	0.00917233	0.0036185	0.0268258	0.00266314	3.83732e-05	0.000314027	2.15662e-05	0.000112876	0.000825987	0.000430783	0.00046354	0.000417999	0.000602366	0.000312098	8.75488e-05	0.000391762	0.000627087	0.000834523	8.48612e-05	0.000542586	0.000304255	0.000703638	0.000137912	0.00162297	0.000823267	0.000276451
Chryseobacterium antarcticum	3.44778e-05	6.52575e-05	0.00262569	0.00046605	0.0118984	2.23351e-05	8.97105e-05	2.45765e-05	0.0133284	0.00612669	0.19806	0.00039875	0.00155495	0.00301375	0.0561906	4.30721e-05	0.00438941	0.00204212	0.00234627	0.0249434	0.00613654	0.000795364	0.000118488	0.00282225	0.00068818	0.00366911	0.00403676	5.11643e-05	0.00161201	6.46985e-05	0.000188126	0.00560983	0.0025847	0.00247221	0.0103903	0.00499104	0.00386407	0.000552652	0.00565751	0.0137425	0.0250055	0.000966112	0.00233165	0.00225738	0.0118377	0.000992969	0.0404338	0.0123303	0.00337461
Chryseobacterium aquaticum	3.44778e-05	3.26287e-05	0.0142166	0.0129873	0.140788	2.23351e-05	0.000149517	0	0.0183302	0.0226927	0.0202009	0.000145	0.000680289	0.00180825	0.00155762	0.00010768	0.00929269	0.00287841	0.00374894	0.013901	0.00515373	0.000954437	0.000177732	0.0732541	0.000976772	0.0324874	0.00196232	5.11643e-05	0.000418703	2.15662e-05	0.000150501	0.000516242	0.000195811	0.00013244	0.000447856	0.000319623	0.000312098	4.37744e-05	0.000391762	0.000560375	0.00049267	5.87501e-05	0.000879869	0.000196294	0.000786418	8.27475e-05	0.00109902	0.000711003	0.000200189
Chryseobacterium arachidis	0	0.000130515	0.118819	0.016871	0.0713058	8.93405e-05	0.000508359	0.000172035	0.0190819	0.333751	0.0782248	0.000725	0.0154523	0.00709907	0.00432414	6.46081e-05	0.275312	0.00283951	0.0103925	0.0111545	0.0137113	0.000821877	0.00029622	0.0233459	0.0325443	0.136121	0.00325184	8.95376e-05	0.00157014	4.31323e-05	7.52505e-05	0.000860403	0.000783242	0.00046354	0.001254	0.000958869	0.000624197	0.000361139	0.000737435	0.00101401	0.00129703	0.000195834	0.00109984	0.000677214	0.00163492	0.000229854	0.00175077	0.00157169	0.000295516
Chryseobacterium arthrosphaerae	3.44778e-05	3.26287e-05	0.0241043	0.00245453	0.0183037	0	0	0	0.00491503	0.0496981	0.0147477	0.00010875	2.4296e-05	0.00130596	0.00155762	0	0.0384341	0.000739052	0.00933408	0.00566131	0.00309224	0.000159073	0	0.00747067	0.00481726	0.0239342	0.00187822	1.27911e-05	0.000251222	0	7.52505e-05	0.00123898	0.00137067	0.00139062	0.00170185	0.00411822	0.000772815	0.000815298	0.00588796	0.00202802	0.00236281	0.000248056	0.00149578	0.000755731	0.00101407	0.000312601	0.00187856	0.00181493	0.000438508
Chryseobacterium artocarpi	3.44778e-05	3.26287e-05	0.00830287	0.0018642	0.0176886	2.23351e-05	8.97105e-05	2.45765e-05	0.00800861	0.0246779	0.0064471	0.000145	0.00145776	0.00110504	0.00134839	6.46081e-05	0.021219	0.000641808	0.00400397	0.00293342	0.00117457	3.97682e-05	5.92439e-05	0.00311278	0.00108777	0.0106185	0.000252298	2.55822e-05	0.000125611	0	0	0.000240913	0.000274135	0.00046354	0.000597141	0.000467141	0.000341822	0.000235287	0.00033415	0.000533691	0.000583161	5.87501e-05	0.00098252	0.000225738	0.000310428	0.000119524	0.000856215	0.000467765	0.000162057
Chryseobacterium balustinum	6.89556e-05	0.000130515	0.0437616	0.223238	0.216314	6.70054e-05	0.000149517	7.37295e-05	0.0458254	0.0841308	0.032128	0.00054375	0.00211375	0.00679769	0.00297575	0.000150752	0.0477696	0.0450627	0.00717908	0.0479436	0.0256009	0.00147142	0.000414707	0.494434	0.00388489	0.0526067	0.00288741	0.000166284	0.00579903	0.000107831	0.000602004	0.00151431	0.000861566	0.000838787	0.00155257	0.00195462	0.00109977	0.000224344	0.000898749	0.0013876	0.0011261	0.000404723	0.000923862	0.000657584	0.00376653	0.000183883	0.00350154	0.0028253	0.000514771
Chryseobacterium bovis	0.000103433	9.78862e-05	0.0069782	0.00114959	0.0209336	4.46702e-05	8.97105e-05	0.000122882	0.108015	0.0258759	0.0160909	0.0003625	0.00191939	0.00719953	0.00402192	0.00021536	0.0125687	0.00517336	0.0121777	0.00607236	0.0354289	0.0045866	5.92439e-05	0.0144848	0.00170935	0.0105942	0.00106526	1.27911e-05	0.00594558	4.31323e-05	0.00127926	0.00309745	0.00430783	0.00322271	0.00412027	0.00591302	0.00309126	0.00230363	0.00321476	0.00369581	0.00838545	0.000554862	0.0463837	0.00184516	0.00420113	0.000588426	0.0107091	0.00570674	0.00217348
Chryseobacterium caeni	3.44778e-05	0.000130515	0.0114017	0.00245453	0.0161403	2.23351e-05	0.000358842	0.000294918	0.165781	0.0348092	0.0116854	0.000145	0.00194368	0.00642934	0.00550979	2.1536e-05	0.0202555	0.00608745	0.0197138	0.0124437	0.0441783	0.00812597	0.000177732	0.0246532	0.00184255	0.0128297	0.00210248	2.55822e-05	0.0159944	6.46985e-05	3.76252e-05	0.0012734	0.00093989	0.000750494	0.00167199	0.00223736	0.000995742	0.000968508	0.00126747	0.00237492	0.0038006	0.000274167	0.0317046	0.000785175	0.0021523	0.000193077	0.00375712	0.0031808	0.000724492
Chryseobacterium camelliae	0.000103433	0.000130515	0.149712	0.0111541	0.0617192	8.93405e-05	0.000209324	0.000122882	0.0255003	0.359011	0.0983988	0.00054375	0.0103258	0.00877338	0.00369644	4.30721e-05	0.0759474	0.00260613	0.00600595	0.00949157	0.00867745	0.00104723	0.000236976	0.0403416	0.0502594	0.164551	0.0040648	6.39554e-05	0.0011305	0.000107831	0.000526753	0.00120456	0.000469945	0.00052976	0.00134357	0.00110639	0.000639058	0.000191513	0.0011292	0.00144097	0.00160872	0.000235	0.00143712	0.00094221	0.00190396	0.000211466	0.00268366	0.00188977	0.000505238
Chryseobacterium chaponense	0	0	0.00475464	0.00118066	0.0212306	6.70054e-05	8.97105e-05	4.9153e-05	0.00893379	0.00787229	0.104792	0.00076125	0.00012148	0.00512338	0.0908999	0.00021536	0.0157162	0.00250889	0.00307311	0.0422076	0.00704743	0.000450706	0.000177732	0.00211669	0.00184255	0.0106185	0.00299954	5.11643e-05	0.00211445	4.31323e-05	0.00086538	0.00509359	0.00246721	0.00304612	0.0124802	0.0041551	0.00371546	0.000749636	0.00523118	0.00837894	0.0379557	0.000874723	0.00401807	0.00236534	0.0131208	0.00106652	0.0378012	0.0103283	0.00390844
Chryseobacterium contaminans	0	3.26287e-05	0.0136489	0.00170885	0.0228637	0	2.99035e-05	4.9153e-05	0.00372964	0.0391903	0.00967064	3.625e-05	0.000631697	0.000636237	0.00109266	2.1536e-05	0.0249447	0.000622359	0.00573817	0.00418526	0.00213341	0.000159073	0	0.00313353	0.00226433	0.0142876	0.000476562	1.27911e-05	0.000544314	0	0	0.000688323	0.000274135	0.00026488	0.000746426	0.00110639	0.000193204	0.0004268	0.000414807	0.000373584	0.000713869	0.000110972	0.000953191	0.000274811	0.000538076	0.000128718	0.00120126	0.000673582	0.000324115
Chryseobacterium cucumeris	0	0	0.00955658	0.00295165	0.00456001	2.23351e-05	2.99035e-05	2.45765e-05	0.00954094	0.0229665	0.00709181	0	0.000388736	0.000770182	0.000906675	2.1536e-05	0.0174506	0.000505667	0.00362142	0.00211131	0.00263679	0.000132561	5.92439e-05	0.00763669	0.00133196	0.0120765	0.00103722	1.27911e-05	0.000586184	2.15662e-05	7.52505e-05	0.000412994	0.000313297	0.000242807	0.00274685	0.000553194	0.000252651	0.000196985	0.00131356	0.000600402	0.00060327	4.56945e-05	0.000483928	0.000215923	0.00047599	0.000156301	0.000677304	0.000374212	0.000257385
Chryseobacterium culicis	0.000103433	0	0.0285278	0.00161564	0.0191945	2.23351e-05	0	2.45765e-05	0.00832664	0.0371024	0.0160103	0.00025375	0.000826065	0.00190871	0.00106941	0.00010768	0.0333381	0.000855744	0.00823746	0.00334447	0.00479417	0.000225353	0	0.00583128	0.0035963	0.0259267	0.00112132	0	0.000565249	4.31323e-05	3.76252e-05	0.000585074	0.000979053	0.00039732	0.00128385	0.00115556	0.000639058	0.00112719	0.00109463	0.000760509	0.00188019	0.000254584	0.00118782	0.000451476	0.00095198	0.000285019	0.00123959	0.00144072	0.000276451
Chryseobacterium daeguense	6.89556e-05	6.52575e-05	0.0968668	0.00332449	0.0438185	0	0.000209324	7.37295e-05	0.0126923	0.217583	0.057809	0.00058	4.85921e-05	0.00542476	0.00239455	4.30721e-05	0.103954	0.00184763	0.00552139	0.0122381	0.005753	0.000848389	0.000118488	0.0146716	0.0134972	0.102006	0.00151379	3.83732e-05	0.00144452	6.46985e-05	3.76252e-05	0.000550658	0.000313297	0.000507687	0.000567284	0.000553194	0.000341822	0.000218872	0.000725912	0.00105404	0.000975286	0.0001175	0.00134913	0.000490735	0.00103476	0.000101136	0.0022236	0.0014033	0.000352713
Chryseobacterium formosense	3.44778e-05	6.52575e-05	0.0192787	0.0240793	0.0775414	4.46702e-05	8.97105e-05	0	0.0705162	0.0657849	0.0295492	0.000145	0.00704585	0.00475504	0.00376619	0.00021536	0.0246235	0.003034	0.00476905	0.0279889	0.0207588	0.00330076	0.000236976	0.13192	0.00206454	0.049861	0.00148575	1.27911e-05	0.00251222	0	0	0.000722739	0.000352459	0.00019866	0.000477713	0.0005409	0.000282375	0.000142267	0.000322628	0.000493664	0.000542943	0.000124028	0.000879869	0.000372958	0.000703638	5.5165e-05	0.00127793	0.000954241	0.00023832
Chryseobacterium frigidisoli	0	6.52575e-05	0.00279128	0.00192634	0.0162039	2.23351e-05	0	0.000122882	0.0264544	0.0120823	0.0471175	0.000145	0.00459195	0.00318119	0.0173663	4.30721e-05	0.0060167	0.00186708	0.00192547	0.0096971	0.00716729	0.000318146	0.000236976	0.00468992	0.000910174	0.00447096	0.00308364	2.55822e-05	0.000753665	2.15662e-05	0	0.00227146	0.00140984	0.00108159	0.00373213	0.00168417	0.00129298	0.000147739	0.00192424	0.0030287	0.0067164	0.000235	0.00196504	0.000971654	0.00329054	0.000303407	0.0079743	0.00346146	0.000591033
Chryseobacterium gallinarum	0	0	0.00967486	0.00282737	0.00761416	2.23351e-05	2.99035e-05	0	0.00607151	0.0217001	0.0104765	7.25e-05	0.00228383	0.00087064	0.00106941	0	0.0190779	0.000505667	0.00334089	0.00201789	0.00112663	0.000212097	0	0.0114135	0.00144296	0.0139475	0.00142969	2.55822e-05	0.000334962	2.15662e-05	0	0.000275329	0.000430783	0.000309027	0.000238856	0.000381089	0.000371546	0.00015321	0.000357195	0.00041361	0.000633433	7.83334e-05	0.00042527	7.85175e-05	0.000538076	8.27475e-05	0.000805098	0.000505187	0.000209721
Chryseobacterium gambrini	0.000172389	3.26287e-05	0.0423423	0.00295165	0.0224819	0	0	0	0.0108709	0.088683	0.0261376	0.0003625	0.00332856	0.00254495	0.000557954	8.61441e-05	0.0417529	0.00122527	0.00274157	0.00411052	0.00589683	0.000212097	0	0.0126171	0.0194244	0.0459732	0.000784926	1.27911e-05	0.000523378	0	7.52505e-05	0.000929236	0.0011357	0.00072842	0.00134357	0.00135225	0.000475578	0.000459631	0.000806569	0.00106738	0.00144785	0.000104445	0.00275692	0.000422032	0.00103476	9.19416e-05	0.00417884	0.00117877	0.000400377
Chryseobacterium geocarposphaerae	6.89556e-05	9.78862e-05	0.0618103	0.00596545	0.0513266	0	0.000239228	7.37295e-05	0.0130971	0.143036	0.0430612	0.00032625	0.00111762	0.0038844	0.00262703	8.61441e-05	0.106588	0.00165314	0.00450127	0.00715605	0.00817406	0.00043745	0.000236976	0.0151074	0.0107667	0.072313	0.00179412	6.39554e-05	0.000879276	4.31323e-05	0.000112876	0.000929236	0.000704918	0.00059598	0.00152271	0.000909696	0.000520164	0.000251703	0.000737435	0.000947301	0.00133725	0.000156667	0.002229	0.000706658	0.000993371	0.000257437	0.00204469	0.00145943	0.000362246
Chryseobacterium gleum	0	3.26287e-05	0.0189712	0.0067422	0.0142103	2.23351e-05	2.99035e-05	0	0.00500177	0.0369998	0.0100199	0.00010875	0.00012148	0.000703209	0.000906675	0	0.023767	0.000680705	0.00462879	0.00261579	0.00383534	0.000159073	5.92439e-05	0.00605955	0.00284152	0.0171063	0.00103722	5.11643e-05	0.000209351	0	7.52505e-05	0.000894819	0.00133151	0.00072842	0.00164214	0.00184398	0.000772815	0.000492462	0.00202795	0.00105404	0.00651531	0.000104445	0.00225833	0.000500549	0.00117963	0.000404543	0.000894553	0.000860688	0.000390844
Chryseobacterium gleum ATCC 35910	0	3.26287e-05	0.00439981	0.00273416	0.00379647	0	0	0	0.00176363	0.0083857	0.00295492	7.25e-05	0	0.000535779	2.32481e-05	0	0.00586682	0.000272282	0.00249929	0.000616578	0.000647213	7.95364e-05	0.000118488	0.00319579	0.000488386	0.00391209	0.000112132	0	6.28054e-05	0	3.76252e-05	0.000172081	0	8.82934e-05	0.000179142	0.000282743	0.000118895	0.000388498	0.000195881	0.000133423	0.000372016	1.30556e-05	0.000615908	0.000137406	0.000206952	3.67766e-05	0.000268366	0.000149685	2.85984e-05
Chryseobacterium greenlandense	0	0.000848347	0.00726206	0.00534404	0.132792	0	5.9807e-05	2.45765e-05	0.01116	0.0156419	0.0197174	7.25e-05	0.000145776	0.00277935	0.00130189	2.1536e-05	0.0119692	0.00352022	0.00437376	0.0204966	0.00836583	0.00030489	5.92439e-05	0.0116003	0.00122096	0.0320014	0.000616728	1.27911e-05	0.000565249	8.62646e-05	0.000225751	0.000585074	0.000352459	0.000242807	0.00137342	0.000405675	0.000401269	0.000164154	0.000622211	0.000867247	0.000774196	0.000104445	0.00192105	0.000264997	0.00177979	4.59708e-05	0.00138017	0.00114135	0.000247853
Chryseobacterium gregarium	0.0003103	0.000587317	1.10549	0.0162807	0.147023	0.000312692	0.000568166	0.000344071	0.0520126	2.50174	0.655831	0.0039875	0.00461625	0.0378059	0.00383593	0.000473793	0.0726072	0.0068265	0.00992065	0.0140131	0.0204471	0.00188236	0.000651683	0.0401756	0.0274828	1.16182	0.00557858	0.000370941	0.00251222	0.000301926	0.000112876	0.00178964	0.000234973	0.000441467	0.00188099	0.000811351	0.000460716	0.000164154	0.000829614	0.000933959	0.00130708	0.000241528	0.00126115	0.00272848	0.00206952	0.000147107	0.00166131	0.00164653	0.000352713
Chryseobacterium haifense	3.44778e-05	6.52575e-05	0.00272031	0.00142922	0.00358438	2.23351e-05	2.99035e-05	4.9153e-05	0.0377301	0.00985747	0.0337935	0.00047125	0.00225953	0.00140642	0.0240617	0	0.00316894	0.00141976	0.00290734	0.0102389	0.00222929	0.000397682	0.000118488	0.00286376	0.000421788	0.00318313	0.00285937	0	0.00180042	0.000539154	0.0436453	0.00739947	0.0025847	0.0175925	0.0235274	0.00572863	0.00597445	0.00305326	0.0114879	0.0116211	0.0391824	0.00062014	0.00948792	0.00289533	0.00858852	0.000671174	0.0169582	0.00972952	0.00408003
Chryseobacterium halperniae	0.000517167	0.000685203	0.0316739	0.0125523	0.143227	0.000379697	0.000956911	0.000933907	5.16911	0.0562697	0.0316982	0.00242875	0.0145047	0.067709	0.0110196	0.000452257	0.108215	0.0841352	0.154675	0.0917581	0.709417	0.200339	0.00165883	0.1783	0.00268612	0.0441022	0.0115777	0.000434897	0.235164	0.000409757	0.000489128	0.00313187	0.00168397	0.000485614	0.00337385	0.00232341	0.0013227	0.000519821	0.00229296	0.00280188	0.00379054	0.00142959	0.013198	0.00171757	0.0091059	0.000321796	0.00545677	0.00840107	0.00114393
Chryseobacterium hispalense	3.44778e-05	3.26287e-05	0.0963937	0.00636936	0.030902	0	0.000149517	0	0.0470397	0.192187	0.0498575	0.00025375	0.00318278	0.00632889	0.00197609	6.46081e-05	0.0380915	0.00112803	0.00363417	0.00596026	0.00397916	0.00102072	0.000236976	0.0138622	0.0146072	0.0807203	0.00165395	0.005449	0.00121424	0	0.000112876	0.00061949	0.000430783	0.000375247	0.000776283	0.00148748	0.000520164	0.000322836	0.000737435	0.00248166	0.00098534	7.83334e-05	0.00134913	0.000451476	0.00095198	9.19416e-05	0.00139295	0.00155298	0.000200189
Chryseobacterium hominis	3.44778e-05	0.000358916	0.00298052	0.00177099	0.00629918	4.46702e-05	0.000299035	0.000270341	0.18469	0.0149231	0.00894535	0.003335	7.28881e-05	0.00468806	0.00511457	2.1536e-05	0.013104	0.0053873	0.0128407	0.00777263	0.0383294	0.00584593	0	0.0147131	0.000754778	0.00461675	0.00103722	3.83732e-05	0.00759946	4.31323e-05	0.000451503	0.0111508	0.0128843	0.0126039	0.0117338	0.0390186	0.0108343	0.0184454	0.0118566	0.0156905	0.0634439	0.00221945	0.687353	0.00846026	0.00622926	0.00228015	0.0360888	0.0235754	0.00838885
Chryseobacterium humi	0	0	0.0077115	0.000838891	0.0077202	0	2.99035e-05	2.45765e-05	0.00734363	0.00999438	0.0339816	0.000145	0.00155495	0.00207614	0.012368	0	0.00524588	0.00105023	0.00151743	0.00631526	0.00426681	0.000265121	5.92439e-05	0.00199218	0.000732579	0.00544291	0.0033079	2.55822e-05	0.000753665	0	0.000150501	0.00240913	0.000979053	0.000949154	0.00259756	0.00164729	0.00141187	0.000196985	0.00208556	0.00309541	0.00648515	0.000248056	0.00137846	0.000902952	0.00322845	0.000275825	0.00898387	0.00306854	0.00099141
Chryseobacterium hungaricum	3.44778e-05	0.000130515	0.0105974	0.00568581	0.0238605	0	0.000538263	0.000442377	0.243236	0.0296409	0.0117391	0.0003625	0.00179791	0.00884035	0.00490534	2.1536e-05	0.0266576	0.00865468	0.0298895	0.0102016	0.0597354	0.0117581	0.000355464	0.0348631	0.00175375	0.0167418	0.00252298	7.67465e-05	0.0170412	0	0.000188126	0.00123898	0.00152732	0.00092708	0.00185114	0.00195462	0.000936295	0.00082077	0.00131356	0.00241495	0.00322749	0.000248056	0.0312353	0.000726287	0.00206952	0.000248242	0.00371878	0.0026382	0.000743558
Chryseobacterium indologenes	0.000103433	3.26287e-05	0.0716034	0.00758109	0.060383	4.46702e-05	0.000239228	2.45765e-05	0.0283626	0.165044	0.0491322	0.00058	0.00223523	0.006061	0.00439388	0.000150752	0.154443	0.00246999	0.0415316	0.0642363	0.0134716	0.000768852	0.000533195	0.0257738	0.0136748	0.0763708	0.00510202	3.83732e-05	0.00221912	0.000129397	3.76252e-05	0.00302862	0.00747996	0.00222941	0.00364256	0.00382318	0.00167939	0.0608683	0.00354891	0.0031888	0.00465523	0.000463473	0.00632039	0.00148202	0.00326985	0.00055165	0.00623631	0.00377954	0.00224021
Chryseobacterium indoltheticum	0.000517167	0.00150092	0.0439508	1.765	0.405035	0.000714724	0.00113633	0.00049153	0.0245173	0.0872797	0.0432224	0.002755	0.00247819	0.0137628	0.00609099	0.000473793	0.0474698	0.0594937	0.00881127	0.24338	0.0234914	0.00151119	0.000651683	4.04091	0.00632682	0.0679392	0.00182215	0.000537225	0.00180042	0.000776382	0.000602004	0.00227146	0.00101821	0.000706347	0.00295585	0.00196691	0.00263054	0.000186041	0.00207404	0.00288193	0.0015685	0.000372084	0.00134913	0.00101091	0.00455295	0.000294213	0.00403827	0.0047525	0.00092468
Chryseobacterium jejuense	0	0	0.00915445	0.00149136	0.0103077	2.23351e-05	0	2.45765e-05	0.00303575	0.0275188	0.00875731	0.00025375	0	0.00164082	0.000906675	2.1536e-05	0.0321604	0.000525116	0.00606971	0.00448421	0.00251694	0.000119305	0	0.0044409	0.00157615	0.0112746	0.00193428	1.27911e-05	0.000188416	0	0	0.000550658	0.000391621	0.000220733	0.000417999	0.000639246	0.000401269	0.000410385	0.000472419	0.000507006	0.000522834	0.00017625	0.00085054	0.000157035	0.000579466	0.000119524	0.00108624	0.00059874	0.000190656
Chryseobacterium jeonii	6.89556e-05	9.78862e-05	0.00312245	0.00102531	0.0100108	4.46702e-05	0	0	0.0197179	0.00759847	0.108284	0.0002175	0.000194368	0.00679769	0.0961075	2.1536e-05	0.00571693	0.00252833	0.00337914	0.0476447	0.00414696	0.000795364	5.92439e-05	0.00516722	0.000643781	0.00349901	0.00549448	2.55822e-05	0.00257502	0	0.000413878	0.00530008	0.00234973	0.00185416	0.00767326	0.00398299	0.00318043	0.000831713	0.00463201	0.00913945	0.0456776	0.000998751	0.0026836	0.00259108	0.0133484	0.000809086	0.0358204	0.0102908	0.00306003
Chryseobacterium joostei	3.44778e-05	3.26287e-05	0.0208873	0.00410124	0.0179855	0.000134011	8.97105e-05	4.9153e-05	0.0189662	0.0519571	0.0111481	0.00018125	0.00204087	0.00113853	0.00267353	0	0.0486689	0.000875193	0.00845423	0.0296144	0.00354769	0.000503731	0.000177732	0.0127001	0.00526125	0.0160128	0.000756893	2.55822e-05	0.000314027	0	3.76252e-05	0.00061949	0.000352459	0.000353174	0.001254	0.000676125	0.000876848	0.00033378	0.000553076	0.000973986	0.00100545	9.79168e-05	0.000601244	0.000235553	0.00101407	0.000229854	0.00207025	0.000935531	0.000200189
Chryseobacterium koreense	0	0	0.00558256	0.000621401	0.00888672	2.23351e-05	2.99035e-05	9.8306e-05	0.00566674	0.00948097	0.0728791	0.00025375	0.00230812	0.00184174	0.0308734	2.1536e-05	0.00404682	0.00122527	0.00363417	0.0134713	0.00321209	0.00037117	5.92439e-05	0.00178466	0.000621582	0.00303734	0.00325184	1.27911e-05	0.00240754	2.15662e-05	0.000413878	0.00423318	0.00152732	0.00205282	0.00462784	0.00319623	0.00254137	0.000399441	0.00292669	0.00599068	0.00885801	0.000489584	0.00541119	0.00167831	0.00670525	0.000376961	0.0114631	0.00544479	0.00153478
Chryseobacterium limigenitum	3.44778e-05	0	0.0310116	0.00540618	0.0448154	0	8.97105e-05	7.37295e-05	0.0321501	0.0952889	0.0296298	0.000435	0.000510217	0.00609448	0.00274327	2.1536e-05	0.115002	0.00266448	0.00851799	0.0125745	0.0116259	0.00152445	5.92439e-05	0.036627	0.00521685	0.0427171	0.00123346	2.55822e-05	0.00177949	4.31323e-05	0.000112876	0.000412994	0.000313297	0.000375247	0.000835997	0.000553194	0.000312098	0.000142267	0.000483942	0.000853905	0.00107583	7.18056e-05	0.00350481	0.000255182	0.000993371	8.27475e-05	0.00149518	0.00091682	0.000324115
Chryseobacterium luteum	0.000103433	3.26287e-05	0.0413251	0.0272484	0.0693334	0.000245686	8.97105e-05	2.45765e-05	0.0285939	0.186607	0.0329071	0.0005075	0.00126339	0.00472155	0.00413816	0	0.0994575	0.00449266	0.0505724	0.00952894	0.020567	0.00137863	0.000414707	0.0659287	0.00612702	0.0549394	0.00504595	0.00338964	0.00167481	0.000107831	0.000112876	0.000722739	0.000195811	0.000286953	0.00080614	0.000774471	0.000430993	0.000109436	0.000530031	0.000853905	0.000904904	9.79168e-05	0.000923862	0.000343514	0.00105546	0.000101136	0.00149518	0.00117877	0.000276451
Chryseobacterium molle	6.89556e-05	6.52575e-05	0.0287644	0.00419445	0.0267026	6.70054e-05	0.000538263	0.0004178	0.21259	0.0621226	0.019798	0.000145	0.00332856	0.00820411	0.0124842	2.1536e-05	0.0217115	0.0102689	0.019395	0.0111171	0.068245	0.0101011	0.000355464	0.0294469	0.00293032	0.0229866	0.00224265	2.55822e-05	0.0132938	2.15662e-05	0	0.0021338	0.00152732	0.00139062	0.00197057	0.00298725	0.00145646	0.00113813	0.00185511	0.00236158	0.00444409	0.000359028	0.0475716	0.000991284	0.0021523	0.000340184	0.00458778	0.00355502	0.00092468
Chryseobacterium oranimense	0	3.26287e-05	0.0249086	0.00484692	0.0212518	2.23351e-05	8.97105e-05	4.9153e-05	0.0079797	0.0729727	0.0171654	0.00018125	0.00694866	0.00137293	0.00151112	8.61441e-05	0.0538933	0.00128362	0.0294559	0.0642176	0.00412299	0.000318146	0.000118488	0.0201501	0.00448427	0.0268015	0.00221461	3.83732e-05	0.00102582	4.31323e-05	0.000112876	0.000860403	0.000195811	0.000286953	0.001045	0.000639246	0.00049044	0.000399441	0.000679823	0.000813878	0.00100545	0.000110972	0.00130514	0.000382773	0.00095198	0.000128718	0.00273478	0.000991663	0.000247853
Chryseobacterium palustre	6.89556e-05	9.78862e-05	0.00655241	0.000776751	0.00954421	0.000245686	0.000149517	2.45765e-05	0.0099168	0.00831724	0.180331	0.00029	0.00109332	0.0043532	0.0595383	6.46081e-05	0.00222682	0.00171149	0.0034174	0.02982	0.00635228	0.000450706	5.92439e-05	0.00257323	0.00068818	0.00301304	0.00451333	3.83732e-05	0.00165388	4.31323e-05	0.000376252	0.00798454	0.00254554	0.00233977	0.00758369	0.00470829	0.00432479	0.000705862	0.00549619	0.0130354	0.0342154	0.00103792	0.00225833	0.00339588	0.0165769	0.00108491	0.0207153	0.0115257	0.00334601
Chryseobacterium piperi	0	0	0.0296159	0.00335556	0.0371376	2.23351e-05	5.9807e-05	2.45765e-05	0.00688104	0.0761558	0.0229409	7.25e-05	0.00104473	0.00257843	0.00292926	2.1536e-05	0.08357	0.00141976	0.00628648	0.00519421	0.00393122	0.00037117	0.000118488	0.0120153	0.00512805	0.0375415	0.00207445	1.27911e-05	0.000753665	4.31323e-05	3.76252e-05	0.000688323	0.000548269	0.00059598	0.00128385	0.000676125	0.000475578	0.000136795	0.00071439	0.00100067	0.00124676	8.48612e-05	0.000938527	0.000549623	0.0017384	0.000119524	0.00167409	0.00160911	0.000314582
Chryseobacterium piscicola	0	0.000163144	0.0209109	0.00758109	0.246919	0	0.000209324	9.8306e-05	0.0351569	0.0514779	0.0321012	0.00054375	0.000413032	0.00693164	0.00555629	0.000129216	0.0253087	0.00359801	0.00371068	0.0272602	0.0803982	0.000980949	0.000414707	0.0227233	0.0035519	0.0394125	0.00123346	2.55822e-05	0.00265876	4.31323e-05	0.000301002	0.00113573	0.000469945	0.000750494	0.00167199	0.000946576	0.000564749	0.000224344	0.000887226	0.00124083	0.0021215	0.000202361	0.00329951	0.000677214	0.00225578	0.000193077	0.00512451	0.00181493	0.000467107
Chryseobacterium polytrichastri	6.89556e-05	0.000130515	0.0317212	0.00695969	0.0497996	6.70054e-05	8.97105e-05	2.45765e-05	0.0135308	0.089128	0.0232364	0.00039875	0.00349863	0.00632889	0.0018366	6.46081e-05	0.133331	0.00167259	0.0213587	0.00657684	0.00500991	0.000583267	0.00029622	0.0153356	0.00388489	0.0374686	0.00199035	5.11643e-05	0.000858341	4.31323e-05	0	0.000688323	0.000313297	0.000242807	0.000656855	0.000454848	0.000356684	0.000109436	0.000587643	0.00058706	0.000573106	0.000202361	0.00055725	0.000422032	0.000786418	0.000101136	0.00129071	0.000972952	0.00034318
Chryseobacterium scophthalmum	0.000172389	0.000228401	0.0282913	0.12108	0.214342	2.23351e-05	0.000388745	7.37295e-05	0.0114202	0.073315	0.0254123	0.00054375	0.00218664	0.00334862	0.00481235	8.61441e-05	0.0428235	0.0174261	0.00544488	0.0368639	0.0122251	0.000556755	5.92439e-05	0.252073	0.0035075	0.0440779	0.00179412	8.95376e-05	0.000921146	0.000150963	0.000150501	0.00175522	0.000783242	0.000485614	0.00128385	0.0018071	0.000847124	0.000246231	0.00117529	0.00125417	0.00132719	0.000339445	0.00121715	0.000490735	0.00300081	0.000128718	0.00297758	0.00303112	0.000505238
Chryseobacterium soldanellicola	3.44778e-05	9.78862e-05	0.0766182	0.0107502	0.0742327	8.93405e-05	0.000149517	9.8306e-05	0.111166	0.217412	0.0620533	0.00061625	0.000291552	0.00529081	0.00441713	6.46081e-05	0.157291	0.00287841	0.0221366	0.0107995	0.00963628	0.0012063	0.000473951	0.0353197	0.0110553	0.10983	0.00204641	0.00011512	0.00175855	0.000107831	7.52505e-05	0.000722739	0.000352459	0.00052976	0.001045	0.000663832	0.000341822	0.000131323	0.000645256	0.000987328	0.00137747	0.000169722	0.000674566	0.000520179	0.00115893	0.000147107	0.00187856	0.00138459	0.000266918
Chryseobacterium soli	0.000172389	9.78862e-05	0.0492968	0.00571688	0.0594074	0	0.000179421	0	0.0172893	0.123971	0.0401869	0.00032625	0.00150635	0.00277935	0.00269678	0.000193824	0.0994147	0.00188653	0.0180816	0.00769789	0.00884524	0.000861645	0.000177732	0.0227648	0.00763658	0.0633953	0.0032238	2.55822e-05	0.00123517	0	0.000150501	0.000825987	0.000509107	0.000573907	0.00110471	0.000958869	0.000594473	0.000175098	0.000783525	0.0010407	0.00111605	0.000110972	0.00115849	0.000471105	0.00126241	0.000211466	0.00204469	0.00149685	0.000371779
Chryseobacterium solincola	0	3.26287e-05	0.00132467	0.00049712	0.00411461	0	0.000179421	9.8306e-05	0.00199492	0.00246437	1.67748	0.0003625	0.000437329	0.000971099	0.00788109	0.00010768	0.000792234	0.000427872	0.000892604	0.00377421	0.00208546	7.95364e-05	0.000118488	0.00136962	0.000488386	0.00128783	0.0113534	0.000153493	0.00069086	0.000215662	0.000376252	0.00419877	0.00309381	0.000838787	0.00624012	0.00240947	0.00334391	0.000240759	0.00462049	0.00531022	0.00577128	0.000672362	0.000821211	0.00167831	0.0128724	0.000625203	0.0111564	0.0106463	0.00237366
Chryseobacterium sp. 36-9	0	6.52575e-05	0.00551159	0.00102531	0.012662	6.70054e-05	0.000538263	0.000172035	0.23595	0.0208787	0.0104228	0.00025375	0.000267256	0.00743393	0.00704416	0	0.0212833	0.00844075	0.0236795	0.00816499	0.0686286	0.0106049	0.000177732	0.0212707	0.000577183	0.00699803	0.00131755	6.39554e-05	0.0171459	4.31323e-05	0.000112876	0.00178964	0.00234973	0.00185416	0.00214971	0.00331916	0.00120381	0.00143908	0.00184359	0.00265511	0.00527861	0.000345973	0.0663861	0.00110906	0.00177979	0.000303407	0.00481781	0.00327436	0.00103907
Chryseobacterium sp. 39-10	0	3.26287e-05	0.00208163	0.00049712	0.00721118	0	8.97105e-05	4.9153e-05	0.0239102	0.00773538	0.0327996	0.00029	0.00651134	0.00127247	0.0215277	4.30721e-05	0.0062094	0.00110858	0.00193823	0.0089871	0.00290047	0.00037117	5.92439e-05	0.00236571	0.00068818	0.00228408	0.00201838	0	0.00182136	4.31323e-05	0.000526753	0.00316628	0.00191894	0.00207489	0.00519513	0.00264304	0.00240762	0.000673031	0.00299583	0.0042295	0.00666613	0.000385139	0.00567515	0.00117776	0.00457364	0.000413737	0.00966117	0.00449055	0.00150618
Chryseobacterium sp. 52	0	6.52575e-05	0.0224249	0.00208169	0.0444548	0	5.9807e-05	2.45765e-05	0.00453918	0.0666064	0.0186429	0.0002175	0.00143347	0.00143991	0.00132514	2.1536e-05	0.110677	0.0022755	0.0684627	0.00592289	0.00589683	0.000159073	0.000533195	0.0038806	0.00375169	0.0313696	0.00448529	1.27911e-05	0.000502443	2.15662e-05	7.52505e-05	0.000516242	0.000156648	0.000309027	0.000388142	0.000590073	0.000371546	0.000191513	0.000541554	0.000680456	0.000723924	9.1389e-05	0.00029329	0.00031407	0.000703638	0.000156301	0.00106068	0.000823267	0.000190656
Chryseobacterium sp. CBo1	0	0	0.0185218	0.0205062	0.081147	0	0	2.45765e-05	0.0110733	0.0408674	0.0171117	0.00010875	0.000923249	0.00294678	0.00262703	2.1536e-05	0.0170223	0.00141976	0.00613346	0.00868815	0.0127525	0.000490475	0.000118488	0.0210424	0.00250853	0.0286482	0.00221461	1.27911e-05	0.00228193	2.15662e-05	0.000112876	0.000585074	0.000274135	0.000441467	0.000955426	0.000676125	0.000535026	0.00015321	0.000495464	0.000840563	0.00151823	9.79168e-05	0.00124648	0.000382773	0.000807114	0.000137912	0.00190412	0.00104779	0.000257385
Chryseobacterium sp. CCH4-E10	0	3.26287e-05	0.0544772	0.00857533	0.0220577	4.46702e-05	0.000119614	0	0.00682322	0.13246	0.0389512	0.00018125	0.00264827	0.00673072	0.00199933	2.1536e-05	0.032032	0.00132251	0.00262681	0.00459631	0.00776656	0.000318146	0	0.00744992	0.0117435	0.0650476	0.000925092	3.83732e-05	0.000921146	2.15662e-05	7.52505e-05	0.000412994	0.000430783	0.000485614	0.000388142	0.00110639	0.000802538	0.00015321	0.000576121	0.00186792	0.000995395	0.0001175	0.00159843	0.000500549	0.00107615	7.35533e-05	0.00189134	0.0012349	0.000333648
Chryseobacterium sp. CF365	0	3.26287e-05	0.0074513	0.00158457	0.00483573	0	2.99035e-05	0	0.00448135	0.0208787	0.0103691	3.625e-05	0	0.000937613	0.000325473	2.1536e-05	0.0227393	0.000583462	0.00390195	0.00270921	0.00141428	0.000132561	0	0.00365233	0.00202014	0.0169848	0.00142969	1.27911e-05	0.000355897	0	0	0.000344161	0.000156648	0.000220733	0.000865854	0.000344209	0.000222927	8.75488e-05	0.000518509	0.000333557	0.000613324	7.83334e-05	0.000439934	0.000274811	0.000269038	6.43591e-05	0.000613408	0.000374212	0.000152525
Chryseobacterium sp. ERMR1:04	3.44778e-05	3.26287e-05	0.0280311	0.00428766	0.0394706	6.70054e-05	0	7.37295e-05	0.0106396	0.0849865	0.0204964	0.0002175	0.00145776	0.00167431	0.00265028	4.30721e-05	0.143202	0.00165314	0.00962737	0.0065021	0.00512976	0.000874901	0.000118488	0.00898556	0.00490606	0.035792	0.00134559	5.11643e-05	0.000460573	2.15662e-05	0	0.000550658	0.000234973	0.000309027	0.000597141	0.000590073	0.000445855	0.000125851	0.00042633	0.000520348	0.000844577	0.0001175	0.000498592	0.000343514	0.000620857	0.000101136	0.00127793	0.000711003	0.000190656
Chryseobacterium sp. FF12	0	3.26287e-05	0.00141929	0.000963171	0.00627797	4.46702e-05	5.9807e-05	0	0.021019	0.00318314	0.0301402	0.00025375	0.00230812	0.00127247	0.0234573	2.1536e-05	0.00299764	0.0014781	0.00424624	0.00908052	0.00680772	0.000848389	5.92439e-05	0.0038391	0.000532785	0.00157942	0.00395266	1.27911e-05	0.00173762	0.000215662	0.0136956	0.00412994	0.00137067	0.00693103	0.0123907	0.00356503	0.00350739	0.000946621	0.00670605	0.0077652	0.0166301	0.000456945	0.00736157	0.00179609	0.00678803	0.000524067	0.0139934	0.00692293	0.00267871
Chryseobacterium sp. FH1	0.000344778	0.000456802	0.0155649	0.00944529	0.107913	0.000268021	0.00110643	0.00103221	2.44971	0.0989512	0.0243109	0.001015	0.00954834	0.0340889	0.0158784	0.000323041	0.0662693	0.0357857	0.0825148	0.0520355	0.457556	0.0602356	0.000770171	0.226444	0.00246413	0.0324631	0.00717647	0.000255822	0.0827357	0.000366625	0.000263377	0.00302862	0.00117486	0.00086086	0.00194071	0.00181939	0.000995742	0.000623785	0.00194729	0.0022415	0.00420278	0.000731112	0.0126261	0.00108943	0.00538076	0.000266631	0.00479225	0.00550092	0.000743558
Chryseobacterium sp. FH2	6.89556e-05	9.78862e-05	0.0611243	0.00416338	0.0402129	4.46702e-05	0.000149517	2.45765e-05	0.0418645	0.239044	0.0642829	0.00058	0.00213805	0.00351605	0.00383593	2.1536e-05	0.584155	0.00194487	0.00855624	0.00637131	0.0119375	0.000874901	0.000236976	0.00908932	0.0113883	0.102079	0.00142969	0.00011512	0.0011305	0.000129397	7.52505e-05	0.000894819	0.000509107	0.00039732	0.00110471	0.00057778	0.000445855	0.000169626	0.000506987	0.00116078	0.00107583	5.22223e-05	0.00171574	0.00046129	0.00117963	0.00011033	0.00163575	0.00110393	0.000257385
Chryseobacterium sp. FP211-J200	0.000103433	9.78862e-05	0.00915445	0.0154107	0.0568835	0.000156346	0.000627973	0.000270341	1.25663	0.0576731	0.0150432	0.0009425	0.00272116	0.0404513	0.00853204	0.000150752	0.0944043	0.0401811	0.163499	0.0474579	0.550658	0.0678446	0.00142185	0.155515	0.00204234	0.0177381	0.00655974	0.000255822	0.0960504	0.000237228	0.000338627	0.00227146	0.00129235	0.00110367	0.00259756	0.00249552	0.00150104	0.000552652	0.0021086	0.00376252	0.00447425	0.000705001	0.0177	0.00112869	0.00596022	0.00033099	0.00622353	0.00639903	0.00105814
Chryseobacterium sp. G972	0	0	0.0128683	0.00363519	0.0156313	0	0	2.45765e-05	0.00624498	0.0320026	0.00840809	0.00010875	0.00218664	0.00143991	0.00144138	6.46081e-05	0.0413889	0.000641808	0.00868376	0.00547447	0.00261282	0.000159073	5.92439e-05	0.0049597	0.00275272	0.0126353	0.00106526	5.11643e-05	0.00259596	2.15662e-05	3.76252e-05	0.000757155	0.000274135	0.000419394	0.000925568	0.00084823	0.000356684	0.000180569	0.000656778	0.000653771	0.000754087	0.000221945	0.000601244	0.000196294	0.000993371	0.000156301	0.00483059	0.000972952	0.00034318
Chryseobacterium sp. Hurlbut01	0	3.26287e-05	0.00636317	0.00167778	0.109249	0	2.99035e-05	2.45765e-05	0.0112467	0.0213579	0.0135926	0.000145	0.00196798	0.00170779	0.00118565	0	0.00843622	0.00229495	0.00244828	0.0100334	0.00558521	0.00074234	5.92439e-05	0.0134057	0.00126536	0.0201193	0.000476562	1.27911e-05	0.000334962	2.15662e-05	7.52505e-05	0.000412994	0.000156648	0.000220733	0.000626998	0.000344209	0.00016348	1.64154e-05	0.000368717	0.000333557	0.000522834	6.52779e-05	0.000395941	0.00016685	0.000786418	3.67766e-05	0.00127793	0.00091682	0.000200189
Chryseobacterium sp. IHB B 17019	0	6.52575e-05	0.123975	0.00901031	0.0476574	4.46702e-05	0.000179421	4.9153e-05	0.00873141	0.267555	0.0761563	0.00061625	0.00274545	0.00475504	0.00209233	6.46081e-05	0.113782	0.00180873	0.00684755	0.0137889	0.00678375	0.000331402	0	0.0158544	0.0135194	0.124385	0.00221461	0.000166284	0.000711795	4.31323e-05	7.52505e-05	0.000791571	0.000352459	0.0003311	0.00113457	0.000454848	0.000371546	0.000142267	0.00042633	0.00105404	0.000844577	9.1389e-05	0.000806546	0.000618326	0.00115893	0.000119524	0.0015463	0.000785846	0.000276451
Chryseobacterium sp. IHBB 10212	3.44778e-05	9.78862e-05	0.0388887	0.0154729	0.0695455	2.23351e-05	8.97105e-05	9.8306e-05	0.0108998	0.138244	0.0317251	0.00025375	0.0018465	0.00301375	0.00274327	2.1536e-05	0.158468	0.00215881	0.0205299	0.0131724	0.00762273	0.000702572	5.92439e-05	0.0414415	0.00463967	0.0470423	0.00263511	3.83732e-05	0.00125611	0	3.76252e-05	0.000550658	0.000313297	0.000220733	0.000537427	0.000516314	0.000356684	9.30206e-05	0.000345673	0.000747167	0.000935068	0.000143611	0.000821211	0.00031407	0.00105546	6.43591e-05	0.00130349	0.000729714	0.000209721
Chryseobacterium sp. JAH	3.44778e-05	6.52575e-05	0.0106211	0.0151932	0.304821	2.23351e-05	0.000119614	2.45765e-05	0.00638954	0.0402514	0.0296835	0.0002175	4.85921e-05	0.00318119	0.00172036	8.61441e-05	0.00749411	0.00326739	0.00156843	0.0262887	0.0178103	0.000623035	0.00029622	0.036295	0.000976772	0.0361322	0.00100919	3.83732e-05	0.000711795	6.46985e-05	3.76252e-05	0.000378577	7.83242e-05	0.000110367	0.000447856	0.000245864	0.000267513	1.09436e-05	0.000218926	0.000400268	0.000392125	0.000163195	0.000366612	0.000304255	0.00113824	7.35533e-05	0.000728422	0.000804556	0.000152525
Chryseobacterium sp. JV274	0	0	0.0171971	0.00108745	0.0219729	0	2.99035e-05	2.45765e-05	0.00835555	0.0294697	0.0131628	3.625e-05	0	0.00127247	0.000162736	0	0.0272571	0.000544564	0.00321337	0.00698789	0.00208546	0.00037117	5.92439e-05	0.00487669	0.00162055	0.0212857	0.000532629	2.55822e-05	0.000439638	2.15662e-05	0	0.000240913	0.000156648	0.000309027	0.000567284	0.000184398	0.000178342	7.11334e-05	0.000322628	0.000280188	0.000321744	3.91667e-05	0.000586579	0.000117776	0.000351819	0.000119524	0.000306704	0.00029937	8.57951e-05
Chryseobacterium sp. Leaf180	0	3.26287e-05	0.0284805	0.00680434	0.201383	0.000111676	0.000239228	7.37295e-05	0.0185904	0.0693104	0.0283672	0.00116	0.003693	0.00783576	0.00797409	4.30721e-05	0.0196988	0.00688485	0.00550864	0.0208329	0.0231798	0.0012991	0.000473951	0.0199841	0.00732579	0.0369583	0.00350414	2.55822e-05	0.00198884	4.31323e-05	0.000112876	0.00344161	0.00140984	0.000816714	0.0029857	0.00170875	0.00169425	0.000164154	0.00232753	0.00500335	0.00265439	0.000326389	0.00266894	0.000883322	0.00326985	0.000183883	0.0093928	0.00304983	0.000762623
Chryseobacterium sp. Leaf201	0.000275822	0.000391545	0.884055	0.0112784	0.135719	0.000178681	0.000657877	0.000270341	0.0225802	2.02687	0.511067	0.00279125	0.00208946	0.0320463	0.00404516	0.000409185	0.0796088	0.00513446	0.0115783	0.0120513	0.0178103	0.00121956	0.000473951	0.0219762	0.0385381	0.9052	0.00462546	0.000486061	0.00205164	0.00084108	0.000301002	0.00117015	0.000548269	0.000441467	0.00137342	0.000737591	0.000475578	0.000186041	0.000921794	0.00137425	0.00152828	0.000254584	0.00115849	0.0023359	0.00175909	0.000275825	0.00213415	0.00213301	0.000276451
Chryseobacterium sp. Leaf394	0.000379256	0.000554688	0.0359318	0.0132669	0.901461	0.000290357	0.000747587	0.000147459	0.0982139	0.10323	0.0527319	0.00119625	0.0216478	0.132371	0.00804383	0.000796833	0.0334665	0.010794	0.00674553	0.314362	1.96369	0.00288982	0.00225127	0.0350292	0.00614922	0.0869651	0.00311167	0.000409315	0.00324495	0.000431323	0.000338627	0.00402669	0.00215392	0.000772567	0.0050757	0.00267992	0.00121867	0.000268118	0.00306496	0.00330888	0.0028052	0.00141653	0.00351947	0.00301311	0.00900242	0.00033099	0.0131244	0.00725972	0.00282171
Chryseobacterium sp. Leaf404	3.44778e-05	0.000195772	0.0264225	0.0113095	0.43388	0.000111676	0.000358842	4.9153e-05	0.0588936	0.0711929	0.0263525	0.000435	0.00293982	0.01095	0.00843905	0.000129216	0.0380915	0.00569848	0.00627373	0.0568934	0.188651	0.00190887	0.000533195	0.024591	0.00486166	0.0393882	0.00409283	5.11643e-05	0.00211445	0.000172529	3.76252e-05	0.00199614	0.000626594	0.000993301	0.00247813	0.000909696	0.000951157	0.000158682	0.00111767	0.00149433	0.00170926	0.000633195	0.0017744	0.00096184	0.00349749	0.000275825	0.00719476	0.00291886	0.00130599
Chryseobacterium sp. Leaf405	0.000275822	0.000293659	0.179446	0.0272173	0.132495	0.000111676	0.000627973	9.8306e-05	0.0629413	0.393306	0.113952	0.00083375	0.0109332	0.00927567	0.0071604	0.000150752	0.247306	0.00764335	0.0103032	0.063246	0.0206149	0.00234632	0.000355464	0.0953341	0.020379	0.195386	0.00412086	6.39554e-05	0.00228193	0.000194095	0.000150501	0.000791571	0.000626594	0.00039732	0.00110471	0.000897403	0.000430993	0.000136795	0.00101397	0.00109407	0.00118643	0.000124028	0.000953191	0.000579067	0.00200744	0.000211466	0.00212137	0.00183364	0.000676828
Chryseobacterium sp. OV259	6.89556e-05	9.78862e-05	0.027558	0.00618294	0.41231	2.23351e-05	0.000299035	4.9153e-05	0.0128369	0.055859	0.0429269	0.0002175	0.00330426	0.00287981	0.0100664	6.46081e-05	0.0365498	0.00550399	0.00516435	0.0300442	0.0119615	0.000490475	5.92439e-05	0.0208971	0.00319671	0.0614271	0.00148575	7.67465e-05	0.00069086	0.000129397	0.000112876	0.00137665	0.000391621	0.000551834	0.00176157	0.000983455	0.000891709	0.000125851	0.000795047	0.00170781	0.00174948	0.000313334	0.00107051	0.000539808	0.00291803	0.000156301	0.0037699	0.00198333	0.000571967
Chryseobacterium sp. OV705	0	0	0.00487291	0.0015535	0.00269359	0	0	0	0.00769058	0.0139648	0.00523827	7.25e-05	0	0.000669723	0.00165061	2.1536e-05	0.00860752	0.000252833	0.00400397	0.00175631	0.0018937	0.000251865	5.92439e-05	0.00305052	0.000932373	0.00765409	0.000672794	0	0.000125611	0	7.52505e-05	0.000103248	3.91621e-05	8.82934e-05	0.000328428	0.000233571	0.000148618	0.000158682	0.00038024	0.000306872	0.000261417	3.26389e-05	0.000967856	0.000107962	0.000165562	5.5165e-05	0.000396159	0.000280659	9.53279e-05
Chryseobacterium sp. PMSZPI	0	0	0.012679	0.000994241	0.0151647	2.23351e-05	0	0	0.00173472	0.0386084	0.00862299	0	4.85921e-05	0.000837154	0.00139488	2.1536e-05	0.0401684	0.000719603	0.00553414	0.00356868	0.00110266	0.000159073	0	0.00458616	0.00233093	0.0134615	0.000756893	2.55822e-05	0.000376833	2.15662e-05	3.76252e-05	0.000206497	0.000117486	0.000220733	0.000626998	0.000319623	0.000416131	0.000246231	0.000506987	0.000800536	0.000613324	3.91667e-05	0.000674566	0.000264997	0.000600161	0.000128718	0.00107346	0.000449055	0.000190656
Chryseobacterium sp. RU33C	0	0	0.00941465	0.00146029	0.00653248	0	2.99035e-05	0	0.00714125	0.0504853	0.00856927	0.00018125	0.00131199	0.00157385	0.000511457	8.61441e-05	0.0243237	0.000408423	0.00788042	0.00274658	0.00347577	0.000145817	0.000118488	0.00452391	0.00208674	0.0126353	0.000925092	2.55822e-05	0.000188416	2.15662e-05	0	0.000309745	0.000234973	0.00013244	0.00176157	0.000430262	0.000430993	0.000207928	0.000944838	0.000547033	0.000683706	6.52779e-05	0.000659902	0.00016685	0.000558771	0.000174689	0.000856215	0.000523897	0.000209721
Chryseobacterium sp. RU37D	0	0	0.0492022	0.00201955	0.0222486	0	5.9807e-05	0	0.00390311	0.109151	0.0292	0.00018125	7.28881e-05	0.00140642	0.0029525	2.1536e-05	0.0772321	0.0007585	0.00235902	0.00317631	0.00349974	0.00030489	5.92439e-05	0.00344481	0.0107223	0.0481114	0.000897059	0	0.000334962	2.15662e-05	7.52505e-05	0.000791571	0.000234973	0.000309027	0.000656855	0.000491728	0.000445855	0.000114908	0.000518509	0.00070714	0.00105572	5.87501e-05	0.000733224	0.000284626	0.00095198	8.27475e-05	0.00116292	0.000692293	0.000133459
Chryseobacterium sp. SCN 40-13	0	6.52575e-05	0.00224722	0.00043498	0.00604467	2.23351e-05	2.99035e-05	0	0.0043657	0.00509987	0.0476279	0.00032625	0.000291552	0.00579311	0.00750913	0	0.00738705	0.000447321	0.00618447	0.00358737	0.00136634	0.000159073	0.000118488	0.00105835	0.000221994	0.00291585	0.00159789	0	0.000669924	0	0.000150501	0.00657348	0.00270219	0.00328893	0.0102111	0.00495416	0.00404242	0.000306421	0.00675214	0.0141828	0.00499708	0.000580973	0.00365146	0.00179609	0.00869199	0.00077231	0.0119359	0.00789588	0.00276451
Chryseobacterium sp. StRB126	6.89556e-05	0.00619946	0.0120167	0.00267202	0.0163948	0	0	0	0.00309358	0.0363152	0.00808573	0.00010875	0.00221094	0.00123899	0.00111591	8.61441e-05	0.0409178	0.00112803	0.00627373	0.00538105	0.00326004	0.000477219	5.92439e-05	0.00736691	0.00193134	0.0130241	0.00126149	3.83732e-05	0.000293092	0	0	0.000481826	0.000234973	0.00019866	0.000925568	0.000835937	0.000430993	0.000399441	0.000599166	0.000720483	0.000663597	0.000156667	0.000909198	0.000225738	0.000765723	0.000119524	0.00112458	0.000823267	0.000190656
Chryseobacterium sp. T16E-39	6.89556e-05	3.26287e-05	0.0395273	0.00354198	0.0534264	2.23351e-05	2.99035e-05	2.45765e-05	0.0224646	0.110862	0.0297641	0.00029	0.000728881	0.00462109	0.00337097	2.1536e-05	0.0847905	0.00132251	0.0182091	0.0148913	0.00846171	0.000994206	0.000236976	0.0100024	0.00630462	0.0461675	0.0035602	3.83732e-05	0.0011933	4.31323e-05	0.000112876	0.000412994	0.000548269	0.000309027	0.00107485	0.000860523	0.000535026	0.000191513	0.000898749	0.00113409	0.0011261	7.83334e-05	0.00120249	0.000343514	0.00109685	0.000119524	0.00175077	0.00102908	0.000219254
Chryseobacterium sp. VAUSW3	0	3.26287e-05	0.00257838	0.00142922	0.00542959	4.46702e-05	5.9807e-05	4.9153e-05	0.0163352	0.00722197	0.0797022	0.00061625	0.000145776	0.00190871	0.0489604	2.1536e-05	0.00385411	0.00134196	0.00422074	0.0186842	0.0034518	0.000623035	0.000177732	0.00195068	0.000843576	0.00420368	0.0312008	3.83732e-05	0.00385207	8.62646e-05	0.00240801	0.0201679	0.00579599	0.0220513	0.031947	0.0105844	0.0164075	0.000952093	0.0198301	0.0282856	0.0197973	0.00212153	0.00687764	0.00491716	0.0291803	0.00169173	0.051194	0.0213114	0.00944699
Chryseobacterium sp. VT16-26	3.44778e-05	3.26287e-05	0.0379898	0.00686648	0.022291	2.23351e-05	2.99035e-05	0	0.00777731	0.0844388	0.0228603	0.00018125	2.4296e-05	0.00197568	0.00151112	2.1536e-05	0.0426736	0.000991885	0.00228252	0.00369947	0.00898907	0.000835133	0.000118488	0.0101477	0.0181147	0.0378088	0.00260708	2.55822e-05	0.000314027	2.15662e-05	7.52505e-05	0.000894819	0.000704918	0.000706347	0.00370227	0.00142601	0.000579611	0.000421328	0.00117529	0.0013876	0.00160872	0.000110972	0.00151044	0.000392588	0.00103476	0.000174689	0.00425552	0.00130974	0.000552902
Chryseobacterium sp. YR005	3.44778e-05	0	0.0288826	0.00556153	0.317971	8.93405e-05	0.000269131	2.45765e-05	0.0188795	0.0637655	0.0239886	0.00029	0.00532083	0.00264541	0.00220857	4.30721e-05	0.00520305	0.00330628	0.00243553	0.0246258	0.0170912	0.000344658	0.000355464	0.00587278	0.000976772	0.0392181	0.00036443	1.27911e-05	0.0007746	6.46985e-05	3.76252e-05	0.000240913	3.91621e-05	0.00013244	0.000358285	0.000221277	0.000282375	1.64154e-05	0.000276538	0.000320214	0.000251362	0.000130556	0.00042527	0.000157035	0.00115893	0	0.000907332	0.000898109	0.000133459
Chryseobacterium sp. YR203	0.000103433	9.78862e-05	0.00570083	0.00180206	0.00786867	4.46702e-05	8.97105e-05	2.45765e-05	0.00563783	0.0113292	0.0166281	0.00029	7.28881e-05	0.000301375	0.000650946	4.30721e-05	0.218079	0.000719603	0.226517	0.00168158	0.00174987	7.95364e-05	0.000888659	0.00433714	0.000577183	0.00673074	0.0072045	0.00011512	0.000167481	0	3.76252e-05	0.000172081	7.83242e-05	8.82934e-05	0.000208999	0.000233571	1.48618e-05	9.30206e-05	0.000138269	8.00536e-05	0.000130708	3.91667e-05	0.000146645	6.87028e-05	0.000289733	2.75825e-05	0.000345042	0.000130974	5.71967e-05
Chryseobacterium sp. YR221	0	3.26287e-05	0.00406864	0.00055926	0.00434792	2.23351e-05	2.99035e-05	0	0.00159016	0.00681124	0.00432493	3.625e-05	0.00269686	0.000200917	0.000511457	2.1536e-05	0.013939	0.000350077	0.00328988	0.00156947	0.000311621	0.000119305	0	0.00578977	0.000954573	0.00417938	0.00072886	0	6.28054e-05	2.15662e-05	0.000112876	0.000240913	0.000156648	0.000286953	0.000268713	0.00030733	0.000118895	0.000175098	0.000241971	0.000240161	0.000552997	4.56945e-05	0.000366612	0.000157035	0.000269038	9.19416e-05	0.000396159	0.000392923	0.000114393
Chryseobacterium sp. YR459	0	6.52575e-05	0.00764053	0.00338663	0.00606587	0	0	0	0.00416332	0.0222478	0.0068769	7.25e-05	9.71841e-05	0.00100458	0.00072069	0	0.0190136	0.000213936	0.00369793	0.00211131	0.00218135	0.000145817	5.92439e-05	0.00348631	0.00202014	0.0108858	0.000168198	3.83732e-05	0.000230287	0	0	0.000309745	3.91621e-05	0.000110367	0.000567284	0.000258157	0.000222927	4.92462e-05	0.000472419	0.000466979	0.000502725	2.61111e-05	0.000498592	0.000137406	0.000372514	9.19416e-05	0.000434497	0.000449055	0.000142992
Chryseobacterium sp. YR460	0.000137911	0.000195772	0.173225	0.00876175	0.107319	8.93405e-05	0.000179421	7.37295e-05	0.00902053	0.409051	0.105329	0.000725	0.000170072	0.0101463	0.00199933	8.61441e-05	0.20384	0.00262558	0.00689855	0.0113226	0.0128963	0.001087	0.000118488	0.0267492	0.0245081	0.181293	0.00201838	0.000102329	0.00136078	0.000150963	0.000112876	0.00351045	0.00125319	0.0003311	0.00283642	0.00114327	0.0013227	0.00015321	0.00160162	0.00216145	0.00104567	0.000195834	0.0013198	0.0010011	0.00277316	0.000294213	0.00212137	0.00209559	0.000600566
Chryseobacterium sp. YR477	0	0	0.00856308	0.000963171	0.00731723	0	0	0	0.00159016	0.022727	0.00701122	3.625e-05	0.000194368	0.000803668	0.000395217	0	0.0199557	0.000272282	0.00464154	0.00175631	0.00208546	6.62804e-05	0	0.00228271	0.00255293	0.0110559	0.00109329	1.27911e-05	0.000272157	0	0	0.000240913	0.000234973	0.000220733	0.00223928	0.000405675	0.000148618	0.000109436	0.000772002	0.000360241	0.000703815	8.48612e-05	0.000439934	0.000117776	0.0004346	0.000137912	0.00056229	0.000336791	9.53279e-05
Chryseobacterium sp. YR480	0	3.26287e-05	0.00811363	0.000932101	0.00617192	2.23351e-05	5.9807e-05	0	0.00358508	0.028306	0.0107452	7.25e-05	7.28881e-05	0.000803668	0.000464961	2.1536e-05	0.0286275	0.000330628	0.00618447	0.011061	0.00153413	0.000145817	0	0.00425413	0.00186475	0.0151624	0.000588695	1.27911e-05	0.000146546	0	0	0.000344161	0.000117486	0.000220733	0.000925568	0.000319623	0.000193204	0.00012038	0.000391762	0.000400268	0.000613324	6.52779e-05	0.000410605	0.000235553	0.000331124	0.000128718	0.00056229	0.000449055	7.62623e-05
Chryseobacterium sp. YR485	0	3.26287e-05	0.00863404	0.00167778	0.012153	2.23351e-05	2.99035e-05	4.9153e-05	0.0060426	0.0241987	0.00663514	0.0002175	0.000996137	0.00103807	0.000441713	0	0.0138748	0.000369526	0.0034429	0.00194316	0.00210944	0.000212097	0	0.00473143	0.00128756	0.00964659	0.00145772	0	0.000272157	2.15662e-05	0	0.000240913	0.000195811	0.000441467	0.000746426	0.000368796	0.000267513	7.66052e-05	0.000345673	0.00029353	0.000442398	2.61111e-05	0.000278625	0.00016685	0.00047599	0.000137912	0.000472835	0.000336791	0.000133459
Chryseobacterium taeanense	6.89556e-05	9.78862e-05	0.108079	0.00469157	0.033638	6.70054e-05	0.000747587	0.000442377	0.0152944	0.223402	0.0660022	0.0003625	0.000996137	0.00813714	0.00351046	8.61441e-05	0.0539148	0.00180873	0.00476905	0.00670763	0.00441064	0.000596523	0.000118488	0.00798947	0.0196242	0.112114	0.00213051	3.83732e-05	0.0007746	6.46985e-05	3.76252e-05	0.000722739	0.000234973	0.000485614	0.000746426	0.00057778	0.000460716	0.000240759	0.000576121	0.000867247	0.000754087	0.0001175	0.0013198	0.000402402	0.00105546	6.43591e-05	0.00192968	0.000972952	0.000324115
Chryseobacterium taichungense	0.000103433	9.78862e-05	0.11378	0.00745681	0.0342743	0	2.99035e-05	7.37295e-05	0.0254714	0.275735	0.0770697	0.00039875	0.00347433	0.00900778	0.00155762	4.30721e-05	0.0576618	0.00184763	0.00947435	0.0129295	0.0093726	0.001087	0.000177732	0.0209386	0.0210228	0.139256	0.00263511	5.11643e-05	0.00121424	8.62646e-05	0.000188126	0.000653907	0.000469945	0.000375247	0.000955426	0.000663832	0.000594473	0.000694918	0.000576121	0.0016411	0.00130708	0.000195834	0.00152511	0.000579067	0.0012831	0.000137912	0.00203191	0.00138459	0.000295516
Chryseobacterium taihuense	6.89556e-05	6.52575e-05	0.0218808	0.00795393	0.10312	0.000134011	5.9807e-05	4.9153e-05	0.0185326	0.0536	0.0249825	0.00029	0.00133628	0.00324816	0.00616074	0.000301505	0.0281136	0.00295621	0.00345565	0.0123316	0.0117217	0.000874901	0.000118488	0.0206481	0.00670421	0.0353546	0.00128952	1.27911e-05	0.00205164	2.15662e-05	3.76252e-05	0.00117015	0.000783242	0.00194245	0.001463	0.00135225	0.000847124	0.000536236	0.0017975	0.00172115	0.0043737	0.000235	0.00513257	0.000598696	0.00190396	0.000147107	0.00465167	0.0024698	0.000772156
Chryseobacterium takakiae	0.000103433	3.26287e-05	0.0856308	0.00410124	0.030796	8.93405e-05	8.97105e-05	7.37295e-05	0.0116515	0.164668	0.0523289	0.00047125	0.00225953	0.0094431	0.00234805	6.46081e-05	0.0426522	0.00143921	0.00759988	0.00620315	0.00709537	0.000516987	5.92439e-05	0.0129699	0.0166495	0.0912417	0.00171002	3.83732e-05	0.000460573	2.15662e-05	0.000112876	0.000998068	0.000626594	0.000551834	0.00137342	0.00118015	0.000430993	0.000251703	0.000841137	0.00398934	0.000844577	0.00017625	0.00101185	0.000657584	0.00120032	0.00011033	0.00215971	0.0015904	0.00034318
Chryseobacterium taklimakanense	6.89556e-05	3.26287e-05	0.00383209	0.00055926	0.0103714	4.46702e-05	5.9807e-05	2.45765e-05	0.00783514	0.00907025	0.172191	0.0005075	7.28881e-05	0.00154036	0.00920623	4.30721e-05	0.00250517	0.000797398	0.00151743	0.00511947	0.00318812	0.000238609	0	0.00587278	0.00122096	0.00473825	0.00255101	2.55822e-05	0.00115143	0.000129397	0.0037249	0.00863845	0.0146466	0.0043043	0.0135252	0.0132766	0.0137472	0.00154852	0.00679823	0.0112208	0.0121961	0.000848612	0.0391395	0.00327811	0.00877477	0.000974581	0.020383	0.0337727	0.00422303
Chryseobacterium tenax	0.000137911	0.000130515	0.00690723	0.00397696	0.030393	0.000111676	0.000179421	0.000294918	0.685705	0.0628414	0.0135389	0.0005075	0.00264827	0.0231389	0.0107174	0.000301505	0.0516023	0.0317209	0.0779116	0.0295023	0.264806	0.0287922	0.000651683	0.139826	0.00104337	0.0131456	0.00392463	0.000102329	0.049721	6.46985e-05	0.000714879	0.00175522	0.00109654	0.000905007	0.00191085	0.00152436	0.00105519	0.000476046	0.00159009	0.00237492	0.00400169	0.000528751	0.01355	0.000932396	0.00316637	0.000376961	0.00362933	0.00477121	0.000676828
Chryseobacterium treverense	0.000103433	0.000163144	0.00151391	0.00034177	0.00173917	4.46702e-05	5.9807e-05	0.000122882	0.00667866	0.00277241	1.62735	0.00032625	0	0.00133945	0.00843905	2.1536e-05	0.00100635	0.000369526	0.0012879	0.00426	0.00100678	0.000119305	0.000177732	0.00103759	0.000310791	0.00155512	0.0130073	8.95376e-05	0.00104676	6.46985e-05	0.00079013	0.00419877	0.00219308	0.00130233	0.00653869	0.00292578	0.00329932	0.000169626	0.00532336	0.00544365	0.00554003	0.000646251	0.00168642	0.00182553	0.0137002	0.000570038	0.0119998	0.0107025	0.0023832
Chryseobacterium ureilyticum	3.44778e-05	0	0.00832653	0.00164671	0.00981993	2.23351e-05	2.99035e-05	0	0.00300684	0.0202626	0.00873044	0.00018125	0.00012148	0.00103807	0.00083693	4.30721e-05	0.0490757	0.000719603	0.0257452	0.00439079	0.00834186	0.000225353	0.000236976	0.00329955	0.00166495	0.0105942	0.000784926	0	0.000293092	2.15662e-05	0	0.000550658	0.000274135	0.0003311	0.000716569	0.000467141	0.000356684	0.000306421	0.000553076	0.000547033	0.000563052	7.18056e-05	0.000513257	0.000117776	0.000538076	7.35533e-05	0.00109902	0.000729714	0.000162057
Chryseobacterium vrystaatense	0.000103433	0.000130515	0.00539332	0.00139815	0.0047721	2.23351e-05	5.9807e-05	7.37295e-05	0.00858685	0.0157446	0.00316982	0	0.000315848	0.00267889	0.000162736	2.1536e-05	0.18307	0.000564013	0.194014	0.0047271	0.00129443	9.27925e-05	0.000414707	0.0033618	0.000776978	0.00510273	0.00667187	6.39554e-05	0.000146546	4.31323e-05	0.000112876	0.000172081	0.000117486	0.000154513	0.000358285	0.000356503	4.45855e-05	2.18872e-05	0.000138269	0.000360241	0.000271471	7.83334e-05	0.00013198	0.000127591	0.000496685	3.67766e-05	0.000638966	0.000355502	0.000123926
Chryseobacterium wanjuense	3.44778e-05	6.52575e-05	0.109451	0.0100978	0.0492481	0.000424367	0.000119614	0.000147459	0.00682322	0.242295	0.0669155	0.00058	0.00208946	0.00405183	0.00206908	0.000129216	0.139904	0.00173094	0.0081737	0.00665157	0.0102595	0.000835133	5.92439e-05	0.0220385	0.0160723	0.110146	0.00199035	6.39554e-05	0.00110956	0	0	0.000825987	0.000430783	0.000309027	0.00080614	0.000602366	0.000460716	0.0002134	0.000622211	0.000933959	0.00109594	0.000110972	0.000835875	0.000618326	0.00115893	0.000193077	0.00150796	0.00134716	0.000276451
Chryseobacterium zeae	0.000172389	0.00026103	0.0155886	0.00627615	0.0750175	0	0.00161479	0.00103221	0.726152	0.0560644	0.0157417	0.00061625	0.00444617	0.013294	0.00878777	6.46081e-05	0.0405752	0.0159091	0.0439161	0.0197118	0.12182	0.0197118	0.000177732	0.0460899	0.00186475	0.0190502	0.00555055	5.11643e-05	0.029372	8.62646e-05	7.52505e-05	0.00309745	0.00140984	0.00156721	0.00301556	0.00377401	0.00178342	0.00167984	0.00155553	0.0035357	0.00579139	0.000463473	0.0837635	0.00125628	0.00306289	0.000413737	0.00557179	0.00492089	0.0011344
Chrysochromulina sp. CCMP291	3.44778e-05	0	2.36549e-05	0	0	0.000536043	0.000747587	0.000688142	0.000115648	0.000102682	2.68629e-05	0.00424125	2.4296e-05	6.69723e-05	4.64961e-05	0	0.000171294	5.83462e-05	0.000178521	0.000355	0.000695155	1.32561e-05	0.00118488	0.000207519	0.000621582	0	0.000168198	0	8.37406e-05	0	0.000338627	0.0263972	0.0826712	0.158023	0.00934526	0.00510167	0.00737146	0.000782467	0.00599166	0.00516346	0.00571095	0.000430834	0.00388609	0.00171757	0.0100786	0.000413737	0.00489448	0.00542608	0.00208768
Citrobacter	0.000896423	3.26287e-05	0.000922541	0.00307593	0.00065749	0.000268021	0.00197363	0.0015729	0.000607151	0.000855684	0.000107452	0.0003625	9.71841e-05	0.0286307	0.0017901	0.00146445	0.0510028	0.043993	0.0475375	0.0327534	0.000191767	0.0453623	0.000592439	0.00105835	0.00126536	0.000170091	0.0544683	8.95376e-05	0.00919053	0.00269577	0.133758	0.00203055	0.00121403	0.00125818	0.00415013	0.0396824	0.00107005	0.0521353	0.00188968	0.00220147	0.00222204	0.0333962	0.00130514	0.00208071	0.00167631	0.00347539	0.00261976	0.00256335	0.00352713
Citrobacter freundii	0.000137911	0.00296921	0.00546428	0.0677327	0.00292689	0.000603048	0.00313987	0.00238392	0.00132995	0.000239591	0.00158491	0.007395	7.28881e-05	0.0167766	0.00557954	0.00144291	0.0187781	0.025789	0.0235902	0.0437397	0.00148619	0.0772829	0.000473951	0.000643308	0.00175375	0.000364481	0.0233516	0.000140702	0.0115143	0.00101361	0.0513584	0.208699	0.243314	0.180251	0.147494	0.258636	0.567246	0.0572842	0.299191	0.0948769	0.22687	0.0564719	0.230922	0.0305139	0.0579052	0.0159795	0.109672	0.152342	0.0818295
Citrobacter freundii complex	0	3.26287e-05	0.000378478	0.000901031	0.000848374	8.93405e-05	0.000119614	0.000196612	5.78239e-05	0.000273819	0.000134315	0	0	0.00914172	0.00492859	0.00245511	0.00458211	0.00560123	0.00724284	0.0130789	0.000263679	0.0141973	5.92439e-05	0.000290526	4.43987e-05	0.000242987	0.00608318	1.27911e-05	0.00286811	0.000345059	0.022989	0.000653907	0.000234973	0.000220733	0.000895711	0.000676125	0.000297236	0.00914337	0.000795047	0.000453637	0.000834523	0.00981126	0.000322619	0.000598696	0.000641552	0.00168253	0.000996787	0.000692293	0.00126786
Citrobacter werkmanii	6.89556e-05	6.52575e-05	0.00125371	0.00161564	0.00110289	0.000245686	0.000538263	0.000344071	0.00014456	0.000410728	0.00018804	3.625e-05	0	0.00669723	0.00060445	6.46081e-05	0.00903575	0.0102495	0.00955086	0.00850131	2.39709e-05	0.0112677	0	0.000166015	4.43987e-05	0	0.0109049	1.27911e-05	0.00133985	0.00028036	0.0240049	0.000481826	0.000234973	0.00019866	0.000626998	0.000504021	0.000252651	0.0110749	0.000518509	0.000386926	0.000673651	0.00544417	0.000161309	0.000588881	0.000413904	0.000763115	0.000345042	0.000505187	0.000419443
Citromicrobium	0	0	9.46196e-05	0.00118066	0	0.000178681	0.000328938	0.000344071	0.000636063	0.00123218	2.68629e-05	0.00315375	9.71841e-05	0.000301375	0.00011624	0.000409185	2.14117e-05	7.77949e-05	0.000127515	0.000168158	0.000599271	0	0.000355464	0	2.21994e-05	0	0.000672794	0	0.000125611	2.15662e-05	3.76252e-05	0.00265004	0.001449	0.00174379	0.00501598	0.00238488	0.0014416	0.000240759	0.00373326	0.00761844	0.00300629	0.000261111	0.0015691	0.00155072	0.00931285	0.000395349	0.00549511	0.00467765	0.000896082
Citromicrobium sp. JLT1363	0	0	9.46196e-05	9.32101e-05	2.12094e-05	0	8.97105e-05	0.000122882	0.000346943	0.000342273	2.68629e-05	0.00203	2.4296e-05	0.000200917	0.000255729	4.30721e-05	2.14117e-05	5.83462e-05	0.000114763	0.000112105	2.39709e-05	0	0.000414707	2.07519e-05	0	2.42987e-05	0.00072886	1.27911e-05	0	0.000215662	0.000225751	0.00134223	0.00109654	0.000684274	0.00250799	0.00179481	0.000861986	0.000158682	0.00203947	0.00430955	0.00193046	0.000110972	0.00107051	0.000804805	0.00531867	0.000147107	0.00278589	0.00250722	0.000552902
Cladophialophora	0.000103433	6.52575e-05	2.36549e-05	6.21401e-05	0	2.23351e-05	0.000568166	0.000294918	0.000520415	0.000376501	8.05887e-05	0.0249762	4.85921e-05	0.000770182	6.97442e-05	0.000150752	0.000192706	0	5.10059e-05	7.47368e-05	2.39709e-05	2.65121e-05	0.017003	0	0	2.42987e-05	0.000588695	8.95376e-05	6.28054e-05	2.15662e-05	0.00289714	0.00313187	0.00285883	0.00309027	0.00265728	0.00281514	0.00178342	0.000169626	0.00231601	0.00262843	0.00222204	0.000261111	0.00109984	0.000853878	0.00556701	0.000294213	0.00345042	0.00407891	0.000772156
Cladophialophora bantiana	0	0	0	0	0	0	0	0	0	0	0	0.0042775	0	0.000100458	0	0	2.14117e-05	0	1.27515e-05	0	0	2.65121e-05	0.000236976	0	0	0	2.80331e-05	0	0	0	0	0.000688323	7.83242e-05	2.20733e-05	0.000328428	0.000356503	0.000133756	5.4718e-06	0.000449374	0.000280188	0.000221199	5.22223e-05	0.00013198	0.00016685	0.000703638	4.59708e-05	0.000638966	0.000542608	0.000142992
Cladophialophora carrionii	3.44778e-05	0	4.73098e-05	0	0	0.000290357	0.000299035	0.000294918	0.000318031	6.84547e-05	0.000322355	0.021605	2.4296e-05	0.000535779	0.000581202	0.00010768	4.28235e-05	0	3.82544e-05	1.86842e-05	0	6.62804e-05	0.0115526	0	2.21994e-05	0.000583169	0.000280331	3.83732e-05	8.37406e-05	2.15662e-05	0.00270902	0.00382019	0.00207559	0.00152306	0.00364256	0.0025201	0.00239275	0.0002134	0.00252341	0.0023349	0.00165899	0.000274167	0.00115849	0.000912766	0.00544284	0.000294213	0.00325873	0.00295628	0.000800754
Cladophialophora immunda	0.0003103	3.26287e-05	4.73098e-05	6.21401e-05	0	0.000848735	0.000777491	0.000245765	0.000722799	0.00116373	0	0.0239975	0.000340144	0.000502292	0.000325473	4.30721e-05	0.000107059	0	0.000114763	9.3421e-05	0.000119854	7.95364e-05	0.0203799	8.30075e-05	2.21994e-05	4.85974e-05	0.000392463	3.83732e-05	0.000125611	6.46985e-05	0.00470315	0.0144204	0.00356375	0.00119196	0.0130177	0.00447472	0.00689589	0.000470575	0.00670605	0.00620416	0.00300629	0.000626667	0.00329951	0.00179609	0.0152731	0.00059762	0.00484336	0.00727843	0.00215441
Cladophialophora psammophila CBS 110553	0	0	2.36549e-05	0	0	2.23351e-05	0.000239228	7.37295e-05	0.00014456	0	0.000107452	0.010585	2.4296e-05	0.000267889	4.64961e-05	2.1536e-05	0	3.88975e-05	2.5503e-05	9.3421e-05	0	6.62804e-05	0.00805717	0.000103759	0	0	0.000168198	0	0.000209351	0.000733249	0.00165551	0.00120456	0.00093989	0.000485614	0.00155257	0.00140142	0.000921433	0.000109436	0.000956361	0.0010407	0.00106578	0.000130556	0.000586579	0.000255182	0.00194535	0.00011033	0.00123959	0.00114135	0.000295516
Cladophialophora yegresii CBS 114405	0.000137911	0	0	0	4.24187e-05	0.000111676	0.000418649	7.37295e-05	0.000289119	0.000136909	2.68629e-05	0.0128325	0	0.000267889	0.00113916	2.1536e-05	0.00012847	1.94487e-05	0.000114763	3.73684e-05	0	7.95364e-05	0.00870886	2.07519e-05	0	7.28961e-05	8.40992e-05	0	0.000104676	2.15662e-05	0.0034239	0.0019273	0.00238889	0.00262673	0.00164214	0.00154894	0.00114436	8.75488e-05	0.00135965	0.00140094	0.00133725	7.83334e-05	0.00283024	0.000500549	0.00209022	0.000156301	0.00187856	0.00187106	0.000381312
Clavibacter	0.000172389	0	0.000141929	0.000745681	0	6.70054e-05	0	2.45765e-05	0.000260208	0.000855684	2.68629e-05	0.0147537	0.000340144	0.00143991	0.000255729	0.00010768	0.000256941	3.88975e-05	0.000140266	0.00022421	2.39709e-05	0.000609779	0.000118488	0.000684812	0.000244193	0	0.000756893	5.11643e-05	0.000230287	4.31323e-05	0.000263377	0.00667673	0.00422951	0.00236185	0.0095244	0.00581468	0.00359656	0.000476046	0.00652169	0.00709809	0.00624384	0.000946529	0.00263961	0.00545697	0.0141762	0.000753921	0.0146962	0.0104779	0.00308862
Clavibacter michiganensis	3.44778e-05	6.52575e-05	0.000212894	0.00018642	2.12094e-05	6.70054e-05	0.000657877	0.000663565	0.000289119	0.000547637	2.68629e-05	0.00960625	0.000315848	0.000669723	0.00137164	0.000193824	4.28235e-05	5.83462e-05	3.82544e-05	0.000298947	0	0.000159073	0.000355464	8.30075e-05	4.43987e-05	4.85974e-05	0.00072886	1.27911e-05	0.000460573	4.31323e-05	0.000150501	0.00509359	0.00332878	0.00205282	0.00641927	0.00465912	0.00410186	0.000290005	0.00482789	0.00572383	0.00496692	0.000489584	0.0019797	0.00226719	0.0110512	0.00059762	0.00991676	0.00806427	0.00237366
Cloacibacterium normanense	0	0.00052206	0.00227087	0.00130494	0.00958663	2.23351e-05	5.9807e-05	4.9153e-05	0.00850011	0.00486028	0.0251705	0.0013775	2.4296e-05	0.00214311	0.00978744	0	0.00340447	0.000700154	0.00169595	0.00427868	0.00505785	0.000106049	0.000177732	0.0028015	0.000510585	0.00286725	0.00185018	1.27911e-05	0.00165388	4.31323e-05	0.000677254	0.0360337	0.0314472	0.0641451	0.0574748	0.0517297	0.0771031	0.00473858	0.0476913	0.0403203	0.042993	0.00283306	0.0392861	0.00787138	0.0307738	0.00286858	0.0830273	0.0483295	0.0192086
Clohesyomyces aquaticus	0.00151702	9.78862e-05	0.000118275	3.107e-05	4.24187e-05	0.000111676	0.00328938	0.00137628	0.00271772	0.000855684	0.000268629	0.166025	4.85921e-05	0.00130596	0.00146463	0.000344577	0.000149882	0.000194487	0.000165769	0.000411052	0.000119854	0.00037117	0.0856075	0.000415037	8.87974e-05	0.000145792	0.000700827	0.000243031	0.000460573	0.000474456	0.0247574	0.0110476	0.0110437	0.0171731	0.0122712	0.00803975	0.00533539	0.000552652	0.00987471	0.0135824	0.0111303	0.000691945	0.004502	0.00476013	0.0149626	0.00104813	0.0114119	0.0124426	0.00263105
Clostridiaceae	0.00789541	0	0.000141929	0.00043498	8.48374e-05	6.70054e-05	5.9807e-05	9.8306e-05	0.00439462	3.42273e-05	0.000214903	0.00025375	0	0.00522384	0	0.00176595	2.14117e-05	0.00270337	0.000191272	0.00237289	2.39709e-05	0.000225353	0.000236976	0.000166015	0.000310791	0.000461675	0.00655974	1.27911e-05	0.00282624	2.15662e-05	3.76252e-05	0.00147989	0.00172313	0.00108159	0.00149285	0.0021636	0.00111464	0.0834777	0.0019012	0.00214811	0.00173943	0.000339445	0.00139313	0.000549623	0.00149006	0.000726339	0.00175077	0.00162782	0.00107721
Clostridiales	0.0342709	0.00199035	0.00369017	0.0104395	0.00133619	0.00323859	0.00388745	0.00462038	0.0368916	0.0070166	0.0076022	0.00880875	0.0117593	0.438334	0.0017436	1.23847	0.00239811	0.0776782	0.0191272	0.218344	0.00220532	0.00275726	0.00438405	0.00176391	0.00417348	0.00986528	0.272902	0.00181633	0.325646	0.000733249	0.0080518	0.264006	0.0791858	0.0608121	0.145195	0.164925	0.069271	2.61124	0.113888	0.152929	0.139054	0.0188392	0.157643	0.0370897	0.0781866	0.0476717	0.0969823	0.186171	0.0621442
Clostridiales bacterium 43-6	0.000103433	0	0	0	0	0	0	0	0.000115648	0	2.68629e-05	0	0	3.34862e-05	0	2.1536e-05	0	3.88975e-05	1.27515e-05	0.000149474	0	0	0	0	0	0	0.000112132	0	2.09351e-05	0	0	0.000275329	0.000313297	0.000286953	0.000328428	0.000282743	0.000535026	0.013395	0.000391762	0.000346899	0.000372016	7.18056e-05	0.000263961	0.000127591	0.000248343	0.000147107	0.000523952	0.000336791	0.000428975
Clostridiales bacterium oral taxon 876	0.00268927	0	2.36549e-05	0	2.12094e-05	0	0	4.9153e-05	0.000173472	0	5.37258e-05	7.25e-05	0	0.000334862	0	0.000409185	2.14117e-05	0.00091409	7.65089e-05	0.000952894	0	0	5.92439e-05	4.15037e-05	0	0.000121494	0.000756893	0	0.000146546	0	3.76252e-05	0.00185847	0.00160565	0.00101537	0.00137342	0.00124161	0.00120381	0.0758665	0.00107159	0.00166778	0.00242313	0.000411251	0.0017744	0.000569252	0.00101407	0.000726339	0.00178911	0.00106651	0.000886549
Clostridiales bacterium PH28_bin88	0	0	0	0	0	2.23351e-05	2.99035e-05	2.45765e-05	0.000289119	0.000171137	0	0.00018125	0	0	0	0.000129216	0	3.88975e-05	0	1.86842e-05	9.58834e-05	0	5.92439e-05	0	0	0	0.000140165	0	0	0	0	0.000791571	0.000430783	8.82934e-05	0.00110471	0.000565487	0.000639058	0.00116549	0.000495464	0.000720483	0.000613324	7.18056e-05	0.000351947	0.000510364	0.00103476	3.67766e-05	0.000817877	0.000898109	0.000285984
Clostridioides difficile	0.00306852	0.00600369	0.000473098	0.00335556	0.000360559	8.93405e-05	0.00137556	0.000688142	0.00185036	0.00277241	0.00120883	0.0448775	0.00342574	0.000636237	0.000348721	0.00092605	0.000235529	0.00330628	0.000752337	0.00861341	0.000479417	0.000265121	0.0326434	0.000145263	0.000554984	0.00240557	0.00260708	0.000230239	0.0159316	8.62646e-05	0.00903006	0.446102	0.55481	0.389506	0.319232	0.559242	1.21286	0.0774533	0.670167	0.203056	0.496431	0.0222075	0.506643	0.0602229	0.132739	0.0199513	0.234066	0.317818	0.178025
Clostridioides mangenotii	0.000965378	0.000163144	0.000236549	9.32101e-05	0.000127256	0.000134011	0.000299035	7.37295e-05	0.00089627	6.84547e-05	5.37258e-05	0.0003625	9.71841e-05	0.008472	6.97442e-05	0.000193824	6.42352e-05	0.206118	8.92604e-05	0.453148	4.79417e-05	0.000106049	0	0.00126586	6.65981e-05	0.000145792	0.000700827	0.000652345	0.000167481	8.62646e-05	7.52505e-05	0.00172081	0.00199727	0.00275917	0.000985283	0.00163499	0.00120381	0.0051216	0.00111767	0.00173449	0.00204106	0.00109667	0.00109984	0.00174701	0.00113824	0.00044132	0.001853	0.00177751	0.000428975
Clostridium	1.05164	0.000587317	0.00316976	0.000963171	0.00197247	0.000670054	0.00215305	0.00142544	2.43681	0.00376501	0.0468489	0.00261	0.00148206	0.00709907	0.000743938	0.0680969	0.00229106	0.0607967	0.00355766	0.092412	0.00163002	0.000768852	0.00586515	0.00184692	0.000976772	0.0782661	0.153677	0.000626763	0.00399861	0.000388191	0.000677254	0.0240913	0.0133543	0.0139062	0.0166005	0.0143953	0.0122461	0.337189	0.0156014	0.0199467	0.018631	0.00471306	0.018096	0.00819527	0.0155007	0.00500162	0.0208559	0.0211991	0.0109532
Clostridium amylolyticum	0.00706795	3.26287e-05	0.000520408	0.000590331	2.12094e-05	0	5.9807e-05	0	0.00514633	0	0.000268629	0.0002175	0	0.000133945	4.64961e-05	0.000624545	0.000171294	0.00206156	0.00043355	0.000971578	0	0	0	0.0066821	4.43987e-05	0.000267286	0.000784926	1.27911e-05	0.00100489	0.00196252	0	0.00371694	0.0116311	0.0123169	0.001254	0.0030733	0.00252651	0.0168367	0.00231601	0.00551036	0.0044642	0.000489584	0.00365146	0.000991284	0.00132449	0.0012596	0.00373156	0.00185235	0.0118207
Clostridium argentinense	0.00337882	0	0	0	4.24187e-05	0	2.99035e-05	0	0.000115648	0.000239591	8.05887e-05	0	0	0.000200917	9.29923e-05	0.000452257	0	0.00348132	1.27515e-05	0.00298947	0	0	0	8.30075e-05	2.21994e-05	0.000145792	0.00036443	0	8.37406e-05	0	0	0.00227146	0.00442532	0.00812299	0.000208999	0.000393382	0.000371546	0.0126453	0.000460897	0.000493664	0.000512779	0.000124028	0.000351947	0.000127591	0.000579466	0.000248242	0.000447276	0.00031808	0.000266918
Clostridium beijerinckii	0.0159977	9.78862e-05	0.000165584	0.00018642	0.000233303	2.23351e-05	0.000328938	0.000122882	0.60851	0.000787229	0.000698435	0.00029	7.28881e-05	0.00157385	9.29923e-05	0.00133523	4.28235e-05	0.00266448	0.000102012	0.00213	0.000263679	0.000119305	0.000414707	8.30075e-05	0.000133196	0.000801857	0.0596824	5.11643e-05	0.000669924	4.31323e-05	0.000188126	0.00103248	0.00133151	0.000706347	0.000985283	0.00104492	0.00115922	0.0235342	0.000910271	0.0012942	0.00117638	0.000189306	0.00112916	0.000451476	0.00126241	0.000367766	0.00143128	0.00142201	0.00081982
Clostridium botulinum	0.0443384	3.26287e-05	0.00134833	0	0.00127256	2.23351e-05	0.000478456	0.000147459	0.0171737	0.00102682	0.00110138	0.0002175	0	0.000736696	0.000650946	0.00320887	0.00012847	0.00879082	0.00068858	0.00601631	0.000719126	6.62804e-05	0.000651683	0.000145263	0.000288592	0.00157942	0.004233	0.000102329	0.000963016	2.15662e-05	0.000225751	0.00323512	0.00293716	0.00377454	0.00238856	0.00295037	0.00258596	0.0487318	0.00279995	0.00289527	0.00277504	0.00073764	0.00255162	0.0010011	0.00291803	0.000873445	0.00279867	0.00258206	0.00198282
Clostridium cadaveris	0.00544749	0	2.36549e-05	6.21401e-05	0	0	2.99035e-05	0	0.00112757	6.84547e-05	8.05887e-05	3.625e-05	0.000218664	0.000301375	0	0.000516865	2.14117e-05	0.00161424	8.92604e-05	0.00115842	0	2.65121e-05	0	0	6.65981e-05	9.71948e-05	0.00109329	1.27911e-05	0.000104676	0	3.76252e-05	0.000688323	0.000352459	0.000441467	0.000388142	0.000467141	0.000297236	0.0122021	0.000391762	0.000386926	0.000472561	0.000137084	0.000249296	0.000225738	0.000455295	0.000128718	0.000485614	0.000430344	0.000285984
Clostridium homopropionicum	0.00165493	0	0	0	0	2.23351e-05	2.99035e-05	0	0.000404767	0	5.37258e-05	0	0	3.34862e-05	0	0.000301505	0	0.000739052	6.37574e-05	0.000485789	0.000167796	0	0	2.07519e-05	0	2.42987e-05	0.000196232	0	6.28054e-05	0	0	0.00113573	0.00199727	0.00103745	0.00182128	0.00105721	0.00120381	0.0265492	0.00108311	0.00156105	0.00150817	0.000208889	0.00161309	0.000588881	0.000931285	0.000570038	0.000971229	0.00149685	0.00203048
Clostridium ihumii	0.00224106	0	0	0	4.24187e-05	0	0	0	0.000607151	0.000171137	0	0.000145	0.000170072	0.000100458	0	0.000172288	0	0.00208101	3.82544e-05	0.00130789	0	1.32561e-05	0	4.15037e-05	2.21994e-05	2.42987e-05	0.000476562	0	0.000104676	0	0	0.000103248	0.000548269	6.622e-05	0.000268713	0.000344209	0.000312098	0.0090613	0.000253493	0.000280188	0.00040218	0.000137084	0.000337283	0.000107962	0.000289733	0.000128718	0.000319483	0.000486476	0.000209721
Clostridium intestinale	0.00565436	0.000587317	0.000402133	0.000838891	0.000445396	0.000223351	0.0367215	0.0266901	0.00127213	0.00106105	0.0444312	0.00126875	0.000388736	0.000837154	0.000395217	0.000775297	0.000406823	0.0015948	0.000586568	0.00143868	0.000359563	0.000503731	0.00207354	0.000581052	0.00110997	0.00119064	1.18975	0.000396524	0.000565249	0.000366625	0.000376252	0.00206497	0.00137067	0.00156721	0.00155257	0.00151206	0.00181314	0.185565	0.00312258	0.00392263	0.00261417	0.00103792	0.00212635	0.00111887	0.000889895	0.00175608	0.00242807	0.00134716	0.00120113
Clostridium nigeriense	0.154805	0	4.73098e-05	0	2.12094e-05	0	0	0	0.00199492	0	0.000429806	0.00010875	0	3.34862e-05	0	0.00988504	0.000149882	0.0069432	0.000318787	0.00143868	0	1.32561e-05	0	2.07519e-05	6.65981e-05	0.00102055	0.000420496	2.55822e-05	8.37406e-05	0	3.76252e-05	0.000585074	0.000195811	0.000242807	0.000626998	0.000258157	0.00016348	0.00538425	0.00042633	0.000373584	0.000221199	7.18056e-05	0.000278625	0.000274811	0.000558771	7.35533e-05	0.000485614	0.000336791	0.000142992
Clostridium sp. 12(A)	0.000137911	0	0.000141929	0.00273416	0.000127256	0	2.99035e-05	7.37295e-05	0.000346943	3.42273e-05	0.000886476	0.00032625	4.85921e-05	0.0947658	4.64961e-05	0.00114141	2.14117e-05	0.0149561	0.000102012	0.00166289	4.79417e-05	0	0.000177732	8.30075e-05	0.000199794	0.0017981	0.0659899	2.55822e-05	0.0469575	4.31323e-05	0.00568141	0.000929236	0.000704918	0.00046354	0.000656855	0.000749885	0.000475578	0.108604	0.000599166	0.000960643	0.0010155	0.000313334	0.000777217	0.000245367	0.000558771	0.000533261	0.000715642	0.000767135	0.000543369
Clostridium sp. ASBs410	6.89556e-05	3.26287e-05	0.000212894	3.107e-05	2.12094e-05	0	0	2.45765e-05	0.000115648	0	0.000134315	0	0	0.00364999	0	0.0285352	8.56469e-05	0.00110858	0.000153018	0.00497	2.39709e-05	1.32561e-05	0	2.07519e-05	2.21994e-05	0.000291585	0.00277528	0	0.00745291	6.46985e-05	0	0.000481826	0.000430783	0.000353174	0.000597141	0.00030733	0.000460716	0.0283932	0.000460897	0.000480322	0.000633433	7.83334e-05	0.000454599	0.000127591	0.000351819	0.000303407	0.00038338	0.000149685	0.000438508
Clostridium sp. BL8	0.00293061	3.26287e-05	4.73098e-05	3.107e-05	4.24187e-05	0	0.000179421	4.9153e-05	0.0012143	0	0.000134315	0.000145	0	0.000334862	0	0.000366113	2.14117e-05	0.00466769	0.000114763	0.00313894	0	0	0	2.07519e-05	0	0	0.00134559	2.55822e-05	4.18703e-05	0	0	0.00206497	0.00121403	0.00121403	0.00110471	0.000983455	0.000891709	0.0347733	0.000967883	0.00148099	0.00186008	0.000261111	0.00183306	0.000333699	0.000972675	0.000404543	0.0014824	0.000898109	0.000419443
Clostridium sp. C105KSO15	0.000137911	0.000587317	0.000165584	0.00024856	2.12094e-05	0.000156346	0.00059807	0.000368647	0.000404767	6.84547e-05	0.000134315	3.625e-05	2.4296e-05	0.0342563	2.32481e-05	0.302301	0.00012847	0.000622359	8.92604e-05	0.0389752	0	1.32561e-05	5.92439e-05	4.15037e-05	0.000221994	0.00019439	0.0100919	6.39554e-05	0.0366993	2.15662e-05	0	0.0021338	0.00187978	0.00167757	0.00346342	0.00161041	0.0016348	0.081103	0.00251189	0.00229487	0.00215166	0.000541806	0.00206769	0.000716472	0.000827809	0.00160898	0.00175077	0.00147814	0.00178263
Clostridium sp. C8	0.0671283	0	7.09647e-05	3.107e-05	0	0	0	7.37295e-05	0.000780623	0	0.012142	0	0	0	0	0.00376881	0	0.00204212	2.5503e-05	0.00476447	0	1.32561e-05	5.92439e-05	0	0	0.0199006	0.000140165	0	0	2.15662e-05	0	0.000103248	0.000156648	0.000176587	0.000268713	0.000196691	0.000312098	0.00811468	0.000311105	0.000173449	0.000271471	0.000280695	0.000190638	0.000392588	0.000144867	0.000128718	0.000664525	5.61318e-05	0.000400377
Clostridium sp. CAG:138	0	0	0	0	0	0	0	0	0	0	0	7.25e-05	0	0	0	4.30721e-05	0	0	0	3.73684e-05	0	0	0	0	0	2.42987e-05	0	0	0	0	0	0.000309745	0.000156648	0.0003311	0.000238856	0.0019915	0.000430993	0.00143361	0.000437852	0.000960643	0.000331798	3.91667e-05	0.0194304	0.000107962	0.000413904	8.27475e-05	0.0003706	0.000673582	0.000257385
Clostridium sp. CL-6	0.00441316	0	9.46196e-05	0	0	0	0	2.45765e-05	0.000491503	0.000753001	5.37258e-05	7.25e-05	0	6.69723e-05	2.32481e-05	0.000538401	0	0.0127584	0.000216775	0.00745499	0	0	0	0	0	0	0.000280331	1.27911e-05	0.000167481	0	0	0.000894819	0.00093989	0.00192038	0.000746426	0.000553194	0.000594473	0.0325681	0.000725912	0.000800536	0.00106578	0.000248056	0.000630573	0.000323885	0.00047599	0.000422931	0.000638966	0.000673582	0.000457574
Clostridium sp. DL-VIII	0.00324091	0	0.000141929	0	0	0	0.000119614	7.37295e-05	0.0188506	0	8.05887e-05	3.625e-05	0	0.000468806	0	0.000366113	0	0.000408423	0.000102012	0.000429736	0	0	0.000236976	2.07519e-05	0	0.000145792	0.00207445	0	0.000146546	0	0	0.000103248	3.91621e-05	0.000220733	0.000149285	0.000135225	0.000208066	0.00390686	8.06569e-05	0.000240161	0.000170926	1.30556e-05	0.000102651	8.83322e-05	0.000144867	0.000101136	0.000306704	0.000224527	3.81312e-05
Clostridium sp. HMP27	0.000551645	3.26287e-05	0	0	2.12094e-05	0	8.97105e-05	0	0.00014456	0	8.05887e-05	0	0	3.34862e-05	0	0.000150752	0	0.000894641	0	0.000467105	0	0	0	0	0	7.28961e-05	0.000308364	0	4.18703e-05	0	0	0.000137665	0.000195811	0.000176587	0.000447856	0.000245864	0.000118895	0.014845	0.000322628	0.000520348	0.00040218	9.1389e-05	0.00029329	0.000107962	0.000144867	0.00011033	0.000613408	0.000355502	0.00034318
Clostridium sp. KNHs205	0.00134463	6.52575e-05	7.09647e-05	0.00046605	0.000127256	0.000111676	0.000209324	0.000245765	0.0179543	0.000171137	8.05887e-05	0.00018125	0.00012148	0.00287981	9.29923e-05	0.00913128	8.56469e-05	0.00213936	0.00177246	0.0393489	4.79417e-05	0	5.92439e-05	6.22556e-05	2.21994e-05	0.000170091	0.00574678	6.39554e-05	0.00177949	4.31323e-05	3.76252e-05	0.00206497	0.00285883	0.00203075	0.00164214	0.00236029	0.00179828	0.412387	0.00225839	0.00309541	0.00347885	0.000992223	0.00261028	0.00143294	0.00124171	0.00278583	0.0019169	0.00267562	0.00250712
Clostridium sp. KNHs209	0.000206867	0	0	0.00012428	0	0	2.99035e-05	7.37295e-05	0.00109865	0.000239591	2.68629e-05	0.00010875	0	0.000837154	0	0.000861441	0	0.000544564	0.00102012	0.00160684	0	0	0	0	2.21994e-05	4.85974e-05	0.000981158	0	0.000565249	2.15662e-05	3.76252e-05	0.00509359	0.00528688	0.00245014	0.00322456	0.00463453	0.00329932	0.263522	0.00396371	0.00398934	0.00541937	0.00167764	0.00426736	0.00154091	0.00264899	0.011649	0.00300314	0.00276917	0.0041277
Clostridium sp. Marseille-P2415	0.000137911	0	7.09647e-05	0.00046605	2.12094e-05	6.70054e-05	8.97105e-05	9.8306e-05	0.000491503	0.000171137	0.000268629	3.625e-05	0	0.0227036	0	0.00525479	0	0.00350077	0.000471805	0.00190579	0	0.000185585	0.000118488	0	0.000110997	0.000437377	0.0148015	2.55822e-05	0.0131682	0	0.000150501	0.00206497	0.00156648	0.0013244	0.00170185	0.00147518	0.00136729	0.288096	0.00171684	0.00222816	0.00264433	0.000672362	0.0020237	0.000755731	0.000869199	0.00184803	0.00158464	0.00155298	0.00197329
Clostridium sp. USBA 49	0.0003103	0	9.46196e-05	0	2.12094e-05	0	8.97105e-05	9.8306e-05	0.000173472	0.000342273	2.68629e-05	0	0	3.34862e-05	0	0.000150752	0.000278353	0.000272282	8.92604e-05	0.000149474	0	0	0	6.22556e-05	0	9.71948e-05	0.000252298	1.27911e-05	8.37406e-05	0	0	0.000791571	0.000391621	0.00039732	0.000417999	0.000344209	0.000460716	0.0450165	0.000506987	0.000520348	0.000824468	0.000202361	0.000454599	9.81469e-05	0.000517381	0.00033099	0.000805098	0.000374212	0.000333648
Clostridium sp. W14A	0.0003103	0.00117463	7.09647e-05	0.00012428	2.12094e-05	2.23351e-05	0.000149517	2.45765e-05	0.000867358	0.000102682	5.37258e-05	0.00445875	2.4296e-05	0.000167431	0	0.000882977	0.000342588	0.000136141	6.37574e-05	0.000317631	9.58834e-05	0	5.92439e-05	2.07519e-05	0.000155396	0.000170091	0.000140165	0.000102329	0.00504537	6.46985e-05	7.52505e-05	0.125068	0.140239	0.102818	0.0873319	0.150088	0.330438	0.0410221	0.177918	0.0531956	0.131322	0.00616223	0.136746	0.0167831	0.0361132	0.00596701	0.0618775	0.0891187	0.0468632
Clostridium sulfidigenes	0.0083781	0.000326287	0.000141929	0.00024856	0.000275722	0.000111676	0.000358842	0.000221188	0.00109865	0.000273819	0.000349218	0.00047125	9.71841e-05	0.000267889	0.000418465	0.00391956	0.000556705	0.31081	0.000165769	0.135161	0.000263679	0.000172329	0.00029622	0.000435789	0.000554984	0.000315883	0.000700827	0.000166284	0.000251222	0.000172529	0.000301002	0.0285998	0.0269827	0.0286512	0.0183322	0.0276351	0.0214159	2.01636	0.0281147	0.0400668	0.0445414	0.0153534	0.0371451	0.0180492	0.0119204	0.0263045	0.0381335	0.0197958	0.0136891
Clostridium tertium	0.0600258	0	2.36549e-05	0	6.36281e-05	0	0	7.37295e-05	0.00089627	3.42273e-05	0.000376081	0.000145	2.4296e-05	0	0	0.00234743	0	0.001517	2.5503e-05	0.00728684	2.39709e-05	2.65121e-05	5.92439e-05	0	0	0.000826156	0.000112132	1.27911e-05	0	0	0	6.88323e-05	3.91621e-05	4.41467e-05	5.97141e-05	9.83455e-05	8.91709e-05	0.00372629	0.000126747	0.000240161	0.000211144	8.48612e-05	0.000117316	9.81469e-05	0.000165562	6.43591e-05	0.000357821	0.000149685	9.53279e-05
Clostridium tunisiense	0.000379256	0	2.36549e-05	0	0	0	0.000299035	4.9153e-05	8.67358e-05	0	0	7.25e-05	9.71841e-05	0	2.32481e-05	0.000150752	2.14117e-05	0.0109496	0	0.00160684	4.79417e-05	0	0	0.000103759	6.65981e-05	2.42987e-05	0.000784926	0	8.37406e-05	0	0	0.00347603	0.00724499	0.0170185	0.000358285	0.00057778	0.00049044	0.0189598	0.000541554	0.000573718	0.000904904	0.000235	0.000630573	0.000235553	0.000517381	0.00022066	0.00076676	0.000449055	0.000257385
Cnuella takakiae	0.000103433	6.52575e-05	0.000449443	0.00049712	0.00031814	4.46702e-05	0.000119614	0.000147459	0.00150342	0.00102682	0.00153119	0.005365	0.00517505	0.0152362	0.000464961	0.000279968	0.000235529	0.000739052	0.00144092	0.000859473	0.000215738	5.30243e-05	0.00100715	0.000581052	8.87974e-05	0.00055887	0.0140165	8.95376e-05	8.37406e-05	6.46985e-05	0.000564378	0.0279115	0.0205993	0.00580529	0.0483983	0.0256805	0.0116517	0.00246778	0.0351664	0.0518614	0.0309276	0.00459556	0.0255749	0.0269021	0.0562289	0.00604056	0.0432708	0.0540175	0.0144803
Coccomyxa subellipsoidea C-169	0	6.52575e-05	2.36549e-05	3.107e-05	2.12094e-05	0.000111676	2.99035e-05	0	0.000404767	3.42273e-05	2.68629e-05	0.0142462	7.28881e-05	0.000133945	0.000278977	0.00010768	0.000364	0.000350077	0.000127515	0.000261579	0.000263679	0.00100746	0.00207354	6.22556e-05	8.87974e-05	4.85974e-05	0.000392463	5.11643e-05	0.000104676	0	0.000263377	0.0520028	0.0899162	0.134714	0.0288718	0.0113958	0.0158427	0.00128587	0.0152787	0.0146632	0.00787267	0.00115542	0.00667234	0.0035431	0.0344782	0.00149865	0.0116292	0.0220972	0.00500471
Coemansia reversa NRRL 1564	6.89556e-05	0	0	0	0	0	8.97105e-05	0	0	6.84547e-05	0.000107452	0.003335	2.4296e-05	0.000267889	6.97442e-05	0.00021536	4.28235e-05	0	1.27515e-05	5.60526e-05	0	3.97682e-05	0.00272522	0	0	7.28961e-05	0.000140165	0	6.28054e-05	2.15662e-05	0.000827755	0.0390279	0.111847	0.195614	0.00355299	0.0032577	0.00395324	0.000344723	0.00262711	0.00221482	0.00305657	0.000274167	0.00162776	0.000706658	0.00339402	0.00022066	0.00260698	0.00454668	0.00100094
Colletotrichum	0.00448211	0	2.36549e-05	0.00034177	4.24187e-05	0	0.00209324	0.000884754	0.00231296	0.00154023	8.05887e-05	0.05336	0.000510217	0.000368348	0.000534706	0.000624545	0.000214117	0.000194487	7.65089e-05	0.000130789	0.000191767	0.000119305	0.0809864	6.22556e-05	0.000155396	0.000267286	0.000336397	0.000243031	0.000272157	0.000172529	0.0180601	0.00547217	0.00626594	0.00642334	0.00677755	0.00520002	0.00390866	0.000492462	0.00586491	0.00639095	0.00433349	0.00073764	0.00344615	0.00227701	0.00753306	0.000634397	0.00687528	0.00697906	0.00161104
Colletotrichum fioriniae PJ7	0.000206867	0	0	3.107e-05	0	0.000446702	0.000209324	4.9153e-05	0.000115648	6.84547e-05	0	0.00377	0	0	6.97442e-05	0	4.28235e-05	1.94487e-05	3.82544e-05	3.73684e-05	0	0.000119305	0.00521346	2.07519e-05	0	7.28961e-05	2.80331e-05	0	2.09351e-05	2.15662e-05	0.00109113	0.000825987	0.000469945	0.00026488	0.000835997	0.000553194	0.000683644	0.000103964	0.0006683	0.000760509	0.000552997	5.22223e-05	0.00029329	0.000176664	0.00095198	9.19416e-05	0.00076676	0.000711003	0.000228787
Collinsella	0.000172389	0	2.36549e-05	0	0	4.46702e-05	0	0	2.89119e-05	3.42273e-05	2.68629e-05	0.0003625	0	0.000100458	2.32481e-05	0	2.14117e-05	1.94487e-05	5.10059e-05	3.73684e-05	0	2.65121e-05	5.92439e-05	2.07519e-05	2.21994e-05	7.28961e-05	2.80331e-05	0	0.000104676	0	0	0.0204776	0.00383789	0.00304612	0.00961397	0.0105353	0.00322502	0.00194796	0.0120179	0.00865913	0.0102757	0.00134472	0.00865204	0.00211997	0.00486338	0.00214224	0.00485614	0.0124426	0.00260245
Collinsella aerofaciens	0	0	2.36549e-05	0	0	0	0	0	0	0.000102682	0	0.00010875	0	0	0	0	0	0	1.27515e-05	1.86842e-05	2.39709e-05	0	0	0	0	0.000121494	0	0	0	0	0	0.00519684	0.000900728	0.000816714	0.00241842	0.00304871	0.000832262	0.000355667	0.00346825	0.00221482	0.00276499	0.000248056	0.00234632	0.00046129	0.00107615	0.000533261	0.00103513	0.00278788	0.000734025
Colwelliaceae	0	0	0	0	0	0	0.000149517	0.000196612	2.89119e-05	0	0	7.25e-05	0	0	0	2.1536e-05	0.000214117	3.88975e-05	3.82544e-05	0	2.39709e-05	0	0.000118488	0	0	0	2.80331e-05	2.55822e-05	4.18703e-05	0	0.000188126	0.00912028	0.0440182	0.113567	0.000238856	0.000135225	5.94473e-05	4.92462e-05	6.91345e-05	0.000173449	8.04359e-05	1.30556e-05	8.79869e-05	8.83322e-05	0.000186257	3.67766e-05	0.000587849	0.000205817	2.85984e-05
Comamonadaceae	0.000758511	0.00110938	0.00234184	0.00472264	0.000296931	0.0214417	0.00230257	0.00233477	0.00231296	0.00462069	0.00424434	0.0161312	0.000388736	0.00609448	0.00585851	0.00714996	0.00586682	0.0211019	0.00661802	0.0190018	0.00273268	0.00112677	0.0033769	0.00363158	0.0134528	0.00670644	0.0074568	0.000741883	0.00171668	0.00150963	0.00602004	0.0810844	0.0419035	0.0535058	0.103962	0.0804098	0.06615	0.00858525	0.109832	0.14475	0.112982	0.0118479	0.0439348	0.0483472	0.170053	0.0139659	0.135563	0.11247	0.0349186
Comamonadaceae bacterium CCH12-A10	0	0	0	0.00012428	0	0	0.000179421	0.000147459	0	0	0	0.00018125	0	0	0	6.46081e-05	0	0	0	1.86842e-05	0	0	0	0	0	0	0	0	0	0	0	0.000172081	0.000117486	0.00019866	0.000179142	0.000295037	8.91709e-05	2.7359e-05	0.000184359	0.000386926	0.000150817	2.61111e-05	8.79869e-05	4.90735e-05	0.000248343	2.75825e-05	0.00038338	0.000205817	0.000114393
Comamonadaceae bacterium CCH4-C5	0	6.52575e-05	2.36549e-05	3.107e-05	0	2.23351e-05	0.000269131	9.8306e-05	8.67358e-05	0	5.37258e-05	0.00087	0	0.000636237	6.97442e-05	0	4.28235e-05	0.000116692	0.000242278	0.000149474	2.39709e-05	0	5.92439e-05	0	0.0036407	0	5.60662e-05	0	0	2.15662e-05	0.000150501	0.000825987	0.000509107	0.00147891	0.00220942	0.002348	0.000995742	9.84924e-05	0.00186663	0.00254837	0.00130708	0.000169722	0.000821211	0.000471105	0.00237995	9.19416e-05	0.00212137	0.00166524	0.000457574
Comamonas	3.44778e-05	0.000163144	0.000473098	0.00195741	2.12094e-05	0.00424367	0.000358842	0.000172035	0.000318031	0.000205364	0.000429806	0.001015	9.71841e-05	0.00103807	0.000348721	0.00256279	0.00182	0.00952988	0.00225701	0.00829578	0.000239709	0.000384426	0.000177732	0.0005603	0.00102117	0.000874754	0.00142969	1.27911e-05	0.0011305	0.000366625	0.00101588	0.00970535	0.00552186	0.00651164	0.0100021	0.0130431	0.00765384	0.00156493	0.0131816	0.0143163	0.014388	0.00126639	0.00775751	0.00442643	0.013307	0.00144348	0.017086	0.0163718	0.0035176
Comamonas aquatica	6.89556e-05	0.000489431	0.000283859	0.00152243	0.000233303	0.00196549	0.00322958	0.00265426	0.000809534	0.000684547	0.000349218	0.00184875	0.000145776	0.000200917	0.000371969	0.000753761	0.00115623	0.00591241	0.00150467	0.00444684	0.000167796	0.000344658	0.000414707	0.000228271	0.00150956	0.00055887	0.000588695	0.000217448	0.000565249	0.000258794	0.000376252	0.0150399	0.0119444	0.0164667	0.0171081	0.0186734	0.0135094	0.00243495	0.0176063	0.0221882	0.0187717	0.00191917	0.0105878	0.00739046	0.024917	0.00154462	0.0371239	0.0259516	0.00548135
Comamonas composti	3.44778e-05	9.78862e-05	4.73098e-05	0.00027963	0	0.00147412	8.97105e-05	0.000122882	0.0019371	0.00106105	0.000161177	0.00039875	2.4296e-05	0.000401834	0.000441713	0.000581473	0.00167012	0.00544564	0.00158118	0.00360605	0.000119854	5.30243e-05	0.000177732	0.000124511	0.000577183	0.00019439	0.000336397	0.000396524	0.000272157	6.46985e-05	0.000526753	0.00158314	0.00109654	0.00130233	0.00191085	0.00167187	0.00159021	0.0002134	0.00231601	0.00298867	0.00282531	0.000248056	0.000909198	0.00110906	0.00376653	0.000229854	0.00314371	0.00245109	0.000810287
Comamonas sp. 26	3.44778e-05	0	0.000141929	9.32101e-05	4.24187e-05	0.00227818	0.000418649	0.00049153	8.67358e-05	6.84547e-05	0.000456669	0.00039875	0	0.000167431	6.97442e-05	0.00127063	0.000942116	0.00338408	0.00094361	0.00233552	0.000119854	7.95364e-05	0.000177732	0.000581052	0.000288592	0.000437377	0.000532629	2.55822e-05	2.09351e-05	2.15662e-05	0.000526753	0.00165197	0.0011357	0.000905007	0.00238856	0.00120473	0.00124839	0.000196985	0.00171684	0.00217479	0.00214161	0.000156667	0.000777217	0.000834249	0.00442878	0.000294213	0.00341208	0.00995405	0.000714959
Comamonas sp. B-9	0.000103433	6.52575e-05	0.000307514	0.0015535	4.24187e-05	0.00366296	0.00110643	0.00145001	0.000173472	0.000581865	0.00139687	0.00116	0	0.000301375	0.000395217	0.00139984	0.055906	0.00317014	0.00094361	0.0216924	0.000455446	0.000106049	0.000177732	0.000477293	0.000466187	0.00160371	0.00072886	2.55822e-05	8.37406e-05	0.00028036	0.00154263	0.00433643	0.00234973	0.00309027	0.00477713	0.0054213	0.00246706	0.000963036	0.00541554	0.00669782	0.00697782	0.000685418	0.00395941	0.002542	0.00633274	0.000891834	0.0103513	0.00615579	0.00163964
Comamonas terrae	3.44778e-05	0	0.000260204	0.00040391	4.24187e-05	0.00138478	0.00113633	0.00110594	0.000462591	0.000718774	0.000268629	0.001305	0.00143347	0.000703209	0.00113916	0.000409185	0.000535293	0.0053873	0.00100737	0.00403579	9.58834e-05	5.30243e-05	5.92439e-05	0.000145263	0.000177595	0.000631766	0.000420496	1.27911e-05	0.000963016	0.000690117	0.00124163	0.00227146	0.00105738	0.00136855	0.00280656	0.00181939	0.00135243	0.00054718	0.00265016	0.00324217	0.00308673	0.000287223	0.000865204	0.0014035	0.00453225	0.000395349	0.00373156	0.00325565	0.000953279
Comamonas terrigena	6.89556e-05	3.26287e-05	0.000260204	0.000963171	0.000148465	0.00388631	0.000538263	0.000565259	0.000318031	0.000239591	0.000161177	0.00058	4.85921e-05	0.000133945	0.000278977	0.00163674	0.000535293	0.007585	0.002155	0.00592289	0.000119854	0.000265121	0.00029622	0.00159789	6.65981e-05	0.000315883	0.000420496	6.39554e-05	0.000314027	4.31323e-05	0.000150501	0.00526567	0.00489526	0.00536382	0.00552355	0.00870358	0.00481523	0.00122021	0.00732826	0.00900603	0.0117839	0.00106403	0.00838808	0.00355292	0.00912659	0.00114008	0.0104152	0.0112825	0.00269778
Comamonas testosteroni	0.000861945	0.00123989	0.000685992	0.00316914	0.000636281	0.0148975	0.00639935	0.00552971	0.00176363	0.000787229	0.000590984	0.00203	0.00143347	0.00200917	0.00160412	0.00353191	0.00323317	0.00707934	0.00271607	0.00724947	0.00186973	0.00136538	0.000533195	0.00352782	0.00459527	0.00174951	0.00283134	0.00869794	0.00125611	0.00306239	0.00199414	0.0309401	0.0654399	0.0683832	0.0105694	0.0103632	0.00612307	0.0021723	0.0114648	0.0147432	0.0109594	0.00165153	0.00554317	0.00558456	0.0146315	0.00134235	0.0144406	0.0139207	0.00336507
Conexibacter woesei	6.89556e-05	9.78862e-05	0.000307514	0.00027963	8.48374e-05	0.00145178	0.000807394	0.00113052	5.78239e-05	0.00123218	0.000214903	0.0092075	0.000194368	0.000736696	0.000302225	4.30721e-05	0.000256941	0.000622359	0.000382544	0.001065	0.000167796	9.27925e-05	0.00254749	0.000809323	0.000221994	4.85974e-05	0.000644761	0.00011512	0.000230287	0.000150963	0.000602004	0.0330051	0.0140984	0.00779189	0.0274685	0.0416862	0.0130635	0.0023091	0.0220885	0.0234157	0.0262824	0.00250667	0.0103971	0.0143098	0.0511379	0.00257437	0.0313093	0.0375148	0.00794081
Conidiobolus coronatus NRRL 28638	3.44778e-05	0	0	0	0.000148465	2.23351e-05	0.000209324	0	2.89119e-05	3.42273e-05	0	0.0034075	0	0	0	4.30721e-05	0	0	3.82544e-05	7.47368e-05	7.19126e-05	0	0.00159959	4.15037e-05	2.21994e-05	0	0.000168198	1.27911e-05	4.18703e-05	0	0.000602004	0.0339687	0.103662	0.192237	0.00426956	0.00309788	0.00503816	0.000497934	0.00328389	0.00265511	0.00365984	0.000254584	0.00212635	0.000912766	0.0052152	0.000202272	0.00281145	0.00297499	0.000886549
Coniochaeta ligniaria NRRL 30616	0.000827467	6.52575e-05	2.36549e-05	0	8.48374e-05	0.000111676	0.00104662	0.000540683	0.000954094	0.000616092	5.37258e-05	0.0248312	0	0.000167431	0.00011624	0.000150752	4.28235e-05	3.88975e-05	2.5503e-05	0.000149474	0.000167796	7.95364e-05	0.0327619	2.07519e-05	0	0.000145792	0.000392463	0.000140702	0.000167481	2.15662e-05	0.00733692	0.00595399	0.0059918	0.00858653	0.00441884	0.00499104	0.00321015	0.000454159	0.00531184	0.0056171	0.00394136	0.00112278	0.00328484	0.00201201	0.0069122	0.000524067	0.00585293	0.00623063	0.000953279
Coniophora puteana RWD-64-598 SS2	0.000137911	0.0233622	0	3.107e-05	0	0	0.000179421	2.45765e-05	0	3.42273e-05	2.68629e-05	0.0093525	0.000267256	6.69723e-05	0	0.00010768	0.000235529	3.88975e-05	6.37574e-05	0.000112105	2.39709e-05	3.97682e-05	0.0058059	2.07519e-05	2.21994e-05	4.85974e-05	0.000196232	0	0.000209351	2.15662e-05	0.00135451	0.040852	0.317565	0.0420718	0.00295585	0.00238488	0.00270485	0.000410385	0.00231601	0.0022415	0.00198074	0.000163195	0.00183306	0.000726287	0.00254551	0.000137912	0.00223638	0.00228269	0.000791221
Coniosporium apollinis CBS 100218	0.000861945	0.000326287	0.000141929	0.00037284	0.000190884	0.000178681	0.00505369	0.00238392	0.00474156	0.00160868	0.000564121	0.0899362	0.000413032	0.00087064	0.000813682	0.000581473	0.000342588	0.000427872	0.000280533	0.000560526	0.000455446	0.000583267	0.133832	0.000311278	0.00035519	0.000704663	0.00109329	0.000434897	0.0007746	0.000388191	0.0334112	0.0485612	0.0559235	0.0203516	0.0281851	0.0371377	0.0314328	0.00267024	0.0275271	0.0110341	0.0940497	0.00446501	0.00639371	0.0131909	0.0812287	0.016007	0.0517946	0.100364	0.0313152
Coprinopsis cinerea okayama7#130	0.000137911	6.52575e-05	0	0	0	0.000134011	0.000418649	2.45765e-05	0.000115648	0.000547637	0	0.0103675	2.4296e-05	0.000133945	2.32481e-05	0.000172288	2.14117e-05	0	0.000127515	7.47368e-05	2.39709e-05	0.000198841	0.00521346	6.22556e-05	8.87974e-05	9.71948e-05	0.000336397	5.11643e-05	0.000104676	4.31323e-05	0.00218226	0.00956769	0.0181321	0.0412109	0.00313499	0.00222507	0.00270485	0.000421328	0.00255798	0.00314878	0.00224215	0.000169722	0.00272759	0.000814619	0.00331124	0.000239048	0.00232584	0.00333049	0.00109627
Coprococcus	0.000344778	0	0	6.21401e-05	4.24187e-05	0	0.000119614	7.37295e-05	0.000115648	0.000444955	0	3.625e-05	0.000194368	0.000200917	0	0.000150752	0	5.83462e-05	0.000140266	0.000168158	0	0	0	2.07519e-05	2.21994e-05	0	0.000196232	0	6.28054e-05	0	0	0.00984301	0.001449	0.00123611	0.00200042	0.00518773	0.0010106	0.00529123	0.00434395	0.0038826	0.0032476	0.000267639	0.00472196	0.000431846	0.00167631	0.00116766	0.00166131	0.00623063	0.00118207
Corallococcus coralloides	6.89556e-05	3.26287e-05	0.000496753	0.000776751	4.24187e-05	0.00109442	0.00122604	0.00117967	5.78239e-05	0.00205364	2.68629e-05	0.00250125	0.000583105	0.00164082	0.000371969	0.000129216	0.000171294	0.000350077	0.000229527	0.000616578	4.79417e-05	0.000238609	0.000651683	0.00120361	4.43987e-05	0.000121494	0.000925092	3.83732e-05	0.000711795	0.000107831	0.000564378	0.0120112	0.00552186	0.00337722	0.00653869	0.016227	0.00647975	0.000968508	0.00867638	0.00732491	0.0150114	0.000940001	0.0118782	0.00439698	0.0419906	0.000901028	0.0100318	0.0112264	0.00334601
Corynebacteriaceae	0.000172389	3.26287e-05	2.36549e-05	0.000621401	4.24187e-05	2.23351e-05	0.000149517	7.37295e-05	5.78239e-05	0.000171137	5.37258e-05	0.0007975	9.71841e-05	6.69723e-05	2.32481e-05	2.1536e-05	2.14117e-05	0	2.5503e-05	3.73684e-05	2.39709e-05	2.65121e-05	5.92439e-05	4.15037e-05	6.65981e-05	0.000121494	8.40992e-05	0.000140702	4.18703e-05	2.15662e-05	0	0.0573029	0.0769144	0.0412992	0.0673874	0.178091	0.039473	0.0220185	0.074527	0.0639495	0.119478	0.00908668	0.326299	0.020866	0.0398176	0.00841266	0.070363	0.117147	0.056253
Corynebacteriales	0.000344778	3.26287e-05	0.000733302	0.00049712	0.000742327	0.00154112	0.000538263	0.000638989	0.00106974	0.00345696	0.000268629	0.01421	0.000607401	0.00130596	0.000674194	0.000775297	0.000278353	0.000252833	0.000548314	0.000766052	0.000934863	0.000410938	0.00207354	0.000435789	0.000155396	0.000242987	0.00131755	0.00110003	0.000460573	0.000129397	0.000978256	0.0475975	0.0882714	0.0432858	0.0560715	0.0856344	0.033662	0.0248201	0.0628318	0.0799068	0.103571	0.00713487	0.144709	0.0221616	0.0753099	0.00630719	0.2299	0.0724475	0.023689
Corynebacterium	0.000551645	0.000489431	0.000425788	0.000901031	0.00031814	0.0020995	0.000927008	0.000344071	0.00109865	0.00301201	0.00064471	0.0141737	0.00116621	0.00140642	0.000953171	0.000904514	0.000856469	0.000486218	0.000535562	0.000709999	0.0005753	0.000265121	0.00207354	0.000477293	0.000288592	0.000899052	0.00109329	0.000409315	0.00073273	0.000366625	0.00120401	0.450094	0.73378	0.50005	0.587855	1.40946	0.32592	0.235878	0.699342	0.655212	1.2847	0.0715902	3.03181	0.20126	0.270197	0.0822602	0.711719	0.880465	0.513941
Corynebacterium afermentans	0	6.52575e-05	0	0	2.12094e-05	0	0	0	0	0	0	3.625e-05	0	0	0	0	0	0	0	0	2.39709e-05	0	0.000118488	2.07519e-05	0	2.42987e-05	0	0	0	0	3.76252e-05	0.00949885	0.0199727	0.0109042	0.011286	0.0240578	0.00756467	0.00511613	0.0135158	0.0146231	0.0232862	0.00112931	0.0557543	0.00472087	0.00583605	0.00178367	0.016102	0.0230515	0.0120113
Corynebacterium ammoniagenes	0	0	2.36549e-05	0	0	0	2.99035e-05	2.45765e-05	0	0.000136909	0.000134315	3.625e-05	0	0	0	2.1536e-05	0	0	0	0	2.39709e-05	0.000185585	0	2.07519e-05	2.21994e-05	0	5.60662e-05	1.27911e-05	0	2.15662e-05	0	0.00137665	0.00137067	0.000971227	0.0029857	0.00580239	0.00647975	0.000503405	0.00186663	0.00341562	0.00432343	0.000300278	0.00381276	0.00121702	0.00194535	0.000266631	0.0030287	0.00385439	0.00114393
Corynebacterium appendicis	0	0	0	0	0	0	0	0	5.78239e-05	3.42273e-05	0	7.25e-05	0	0	0	6.46081e-05	0	0	0	0	0	0	0	0	0.000110997	2.42987e-05	0	1.27911e-05	0	0	0	0.0131125	0.0379872	0.0113678	0.015048	0.0557742	0.0112653	0.00497386	0.0275616	0.0210941	0.069557	0.00178209	0.154153	0.00682121	0.00680873	0.00292374	0.0185172	0.0291698	0.0141848
Corynebacterium aurimucosum	0.000103433	0	0	3.107e-05	4.24187e-05	0	0	0	0	3.42273e-05	0	0.000145	4.85921e-05	0	0	0	2.14117e-05	0	3.82544e-05	1.86842e-05	0	0	0	2.07519e-05	0	0	2.80331e-05	2.55822e-05	2.09351e-05	0	0	0.0179996	0.0293716	0.0167095	0.0313499	0.0538073	0.0149956	0.0110366	0.0330809	0.0297266	0.0553299	0.00274167	0.148478	0.0100404	0.0122516	0.00340184	0.0321528	0.0400968	0.0257671
Corynebacterium callunae	6.89556e-05	0	0	0	0	4.46702e-05	0.000358842	0.000319494	0	3.42273e-05	8.05887e-05	0.0003625	2.4296e-05	3.34862e-05	0.00011624	0	4.28235e-05	1.94487e-05	2.5503e-05	0	2.39709e-05	2.65121e-05	0.000592439	4.15037e-05	0	2.42987e-05	0.000112132	2.55822e-05	4.18703e-05	2.15662e-05	7.52505e-05	0.00943002	0.00540437	0.00353174	0.011704	0.0115187	0.0101803	0.00054718	0.0103817	0.00967315	0.00778218	0.0045107	0.00489794	0.00211016	0.0107201	0.00276744	0.0246002	0.0154175	0.0181028
Corynebacterium diphtheriae	0	0.000978862	4.73098e-05	0.00021749	2.12094e-05	0	0.000149517	7.37295e-05	0.00887597	0.000136909	0.00314296	0.00235625	4.85921e-05	0.000234403	0.000139488	0.000129216	2.14117e-05	0.000272282	0.000102012	0.000168158	0.000143825	1.32561e-05	0	8.30075e-05	2.21994e-05	0.00439807	0.000168198	3.83732e-05	0.00242848	2.15662e-05	0.00105351	0.0782623	0.0951247	0.0687585	0.0623714	0.0957394	0.20386	0.0115947	0.115858	0.0387993	0.0853325	0.00943265	0.0922982	0.0259206	0.0238823	0.00887237	0.0539543	0.0583958	0.05101
Corynebacterium efficiens	0.000103433	6.52575e-05	0.000118275	0	2.12094e-05	0	5.9807e-05	0	2.89119e-05	0.000136909	0	0.001015	2.4296e-05	3.34862e-05	0	0	2.14117e-05	0	6.37574e-05	3.73684e-05	0	3.97682e-05	0.000236976	2.07519e-05	0	0	2.80331e-05	2.55822e-05	2.09351e-05	2.15662e-05	3.76252e-05	0.0141794	0.00579599	0.0070414	0.0243634	0.0220663	0.013985	0.000552652	0.0355928	0.0246432	0.0175149	0.00256542	0.00642304	0.00376884	0.0175495	0.00197674	0.0312071	0.0180183	0.00891316
Corynebacterium flavescens	0	3.26287e-05	7.09647e-05	0.000932101	0	0	0.000269131	0.000122882	0	0	2.68629e-05	0.00116	2.4296e-05	0	2.32481e-05	2.1536e-05	0	3.88975e-05	5.10059e-05	5.60526e-05	7.19126e-05	0	5.92439e-05	2.07519e-05	4.43987e-05	4.85974e-05	2.80331e-05	0	0	2.15662e-05	0	0.00382019	0.00187978	0.00238392	0.00498613	0.00357732	0.0045923	0.000492462	0.00389458	0.00324217	0.00381065	0.000365556	0.00329951	0.000971654	0.00320776	0.00055165	0.0098912	0.0063429	0.00249759
Corynebacterium freneyi	6.89556e-05	0	4.73098e-05	0	2.12094e-05	4.46702e-05	0	0	5.78239e-05	3.42273e-05	0	0.00039875	4.85921e-05	6.69723e-05	2.32481e-05	2.1536e-05	2.14117e-05	0	2.5503e-05	1.86842e-05	2.39709e-05	1.32561e-05	0	0	8.87974e-05	7.28961e-05	0	1.27911e-05	0	0	3.76252e-05	0.00141106	0.000861566	0.00116989	0.00140328	0.00491728	0.00102547	0.000848129	0.0023621	0.00190794	0.00436365	0.000189306	0.0378783	0.000402402	0.00095198	0.000193077	0.00236418	0.00155298	0.000476639
Corynebacterium kroppenstedtii	0.000137911	9.78862e-05	4.73098e-05	6.21401e-05	2.12094e-05	0	5.9807e-05	7.37295e-05	2.89119e-05	0.000102682	0.000107452	0.00068875	4.85921e-05	0.000133945	9.29923e-05	2.1536e-05	2.14117e-05	3.88975e-05	1.27515e-05	7.47368e-05	2.39709e-05	5.30243e-05	0.000177732	2.07519e-05	4.43987e-05	4.85974e-05	2.80331e-05	2.55822e-05	4.18703e-05	8.62646e-05	7.52505e-05	0.0378233	0.0418643	0.0525346	0.0331413	0.0530697	0.0201824	0.0245027	0.0478872	0.0496599	0.122554	0.00166459	0.101082	0.0100895	0.00881616	0.00194916	0.0282679	0.0177002	0.0199807
Corynebacterium lipophiloflavum	0	0	2.36549e-05	0	0	2.23351e-05	0	0	0	0.000616092	0	0.0005075	0	3.34862e-05	0	0	0	0	6.37574e-05	0	0	0	0	0	0	0	0	0	0	0	3.76252e-05	0.00216822	0.038653	0.0751818	0.00182128	0.00850689	0.00136729	0.000952093	0.00240819	0.0041361	0.214724	0.000731112	0.0126408	0.00217886	0.0013038	0.000395349	0.0033993	0.00426602	0.00190656
Corynebacterium matruchotii	0	0.000163144	2.36549e-05	3.107e-05	0	0	0	2.45765e-05	0	0	0	0.00177625	0	3.34862e-05	0	0	0	3.88975e-05	0	3.73684e-05	0	0	0	2.07519e-05	0	4.85974e-05	5.60662e-05	1.27911e-05	2.09351e-05	2.15662e-05	0.000112876	0.174696	0.0835719	0.0153851	0.0111068	0.0797336	0.0101803	0.00891356	0.335821	0.01489	0.0466126	0.000966112	0.0520002	0.00558456	0.00660178	0.00155381	0.0166515	0.101056	0.0120018
Corynebacterium pollutisoli	3.44778e-05	0	2.36549e-05	0	2.12094e-05	2.23351e-05	2.99035e-05	4.9153e-05	5.78239e-05	0.000171137	2.68629e-05	0.00025375	0	6.69723e-05	0	0	2.14117e-05	7.77949e-05	5.10059e-05	3.73684e-05	0	2.65121e-05	0.000177732	6.22556e-05	2.21994e-05	2.42987e-05	0.000196232	3.83732e-05	4.18703e-05	2.15662e-05	3.76252e-05	0.000860403	0.000783242	0.0006622	0.00155257	0.0032454	0.00102547	0.000437744	0.00120985	0.00114744	0.00191035	0.000143611	0.00236098	0.000382773	0.00120032	8.27475e-05	0.00286257	0.00177751	0.000886549
Corynebacterium propinquum	3.44778e-05	0	0	3.107e-05	0	0	0	2.45765e-05	0	0	2.68629e-05	3.625e-05	0	3.34862e-05	0.000674194	0	0	0	0	3.73684e-05	0	0	0	0	0	2.42987e-05	2.80331e-05	0	0	2.15662e-05	0	0.00722739	0.00242805	0.00648956	0.0038217	0.0107442	0.00147132	0.00161418	0.00300735	0.00348233	0.0144483	0.000195834	0.00796281	0.00161942	0.00140728	0.000643591	0.00807653	0.00389181	0.00234507
Corynebacterium pseudogenitalium	6.89556e-05	0	0	0	0	0	2.99035e-05	0	0	0	0	3.625e-05	2.4296e-05	0	0	0	0	3.88975e-05	1.27515e-05	0	2.39709e-05	0	0	0	0	0	0	2.55822e-05	0	0	0	0.00984301	0.0198552	0.00876312	0.0143314	0.0332654	0.00869417	0.00657163	0.016984	0.0180788	0.0353516	0.00208889	0.0477475	0.00612437	0.0069122	0.00205949	0.0186706	0.0277666	0.0140513
Corynebacterium sp. HMSC11E11	3.44778e-05	0	0	0	0	0	0	0	0	0	0	0.00025375	0	3.34862e-05	0	0	2.14117e-05	3.88975e-05	1.27515e-05	1.86842e-05	2.39709e-05	0	0	0	0	0	0	1.27911e-05	0	0	7.52505e-05	0.000963652	0.000665756	0.00119196	0.001045	0.00575321	0.00065392	0.000536236	0.00131356	0.00285525	0.0030264	9.1389e-05	0.0281851	0.000284626	0.000310428	0.000137912	0.00163575	0.00134716	0.00127739
Corynebacterium sp. Marseille-P4122	0.000448211	0	2.36549e-05	3.107e-05	2.12094e-05	2.23351e-05	0	0	8.67358e-05	0	2.68629e-05	0.00029	0.000218664	0	2.32481e-05	0	0	0	0	3.73684e-05	2.39709e-05	0	5.92439e-05	0	0	2.42987e-05	5.60662e-05	0	0	2.15662e-05	0.000903006	0.00912028	0.0146466	0.028585	0.0131072	0.0720381	0.0177896	0.0232989	0.0126286	0.0135958	0.0839349	0.00191264	0.246158	0.00620288	0.00533937	0.00156301	0.0289324	0.0153614	0.014833
Corynebacterium stationis	0	0	2.36549e-05	0	2.12094e-05	0	0	0	0	0.000102682	0	0.00058	4.85921e-05	0	0	0	0	1.94487e-05	0.000165769	0	0	3.97682e-05	0.000177732	0	4.43987e-05	0	2.80331e-05	0	2.09351e-05	2.15662e-05	0.000188126	0.00333836	0.00301548	0.00229563	0.00477713	0.00620806	0.00222927	0.000667559	0.00346825	0.00402937	0.00602264	0.000456945	0.00522055	0.00132498	0.00229717	0.00135154	0.00613408	0.00456539	0.00184936
Corynebacterium terpenotabidum	0	0	0	0	0	0	0	0	0	3.42273e-05	0	0.00039875	0	6.69723e-05	2.32481e-05	0	0	1.94487e-05	0	0	0	0	0	0	0	0	0	0	2.09351e-05	0	0	0.000653907	0.000704918	0.0006622	0.00107485	0.00119244	0.000936295	0.000218872	0.000944838	0.000893932	0.00160872	0.000104445	0.00302088	0.00031407	0.000889895	8.27475e-05	0.00249197	0.00127232	0.000591033
Corynebacterium tuberculostearicum	0	0	0	0	0	0	0	0	0	0	0	3.625e-05	0	0	0	0	0	1.94487e-05	0	3.73684e-05	0	0	0	0	0	0	0	0	0	0	0	0.00977418	0.0140592	0.00911629	0.0131968	0.0288521	0.00811455	0.00546633	0.01438	0.0156238	0.0301936	0.00160584	0.0443307	0.0052803	0.0060637	0.0017285	0.0159358	0.0232573	0.0117539
Corynebacterium ureicelerivorans	0	0	4.73098e-05	3.107e-05	0	0	0	0	0	3.42273e-05	0	0.00018125	0	0	0	0	0	1.94487e-05	0	3.73684e-05	0	0	0.000118488	0	2.21994e-05	0	0	0	0	2.15662e-05	0	0.0146957	0.0881931	0.0260907	0.0131072	0.101271	0.00998714	0.0124921	0.0286678	0.0441496	0.0894247	0.00244792	0.145222	0.00816582	0.00713985	0.00297891	0.0298908	0.0220598	0.0397613
Corynebacterium variabile	3.44778e-05	3.26287e-05	2.36549e-05	0	2.12094e-05	0.000670054	8.97105e-05	2.45765e-05	0	0.000308046	5.37258e-05	0.00293625	0	0.000200917	6.97442e-05	0.000150752	8.56469e-05	1.94487e-05	0.000127515	0.000205526	0.000167796	1.32561e-05	0.000651683	2.07519e-05	2.21994e-05	0.000145792	0.000112132	1.27911e-05	2.09351e-05	0	0.000263377	0.0199614	0.00982969	0.0112353	0.0230795	0.0191282	0.0179531	0.00214494	0.0200375	0.018906	0.0202799	0.0017625	0.0218061	0.00670343	0.0230131	0.00180206	0.0623248	0.0260265	0.0101906
Corynebacterium variabile DSM 44702	0	0	0	0	0	0	0	0	0	0	0	0	2.4296e-05	0.000100458	0	0	0	0	1.27515e-05	0	0	0	0	0	0	0	0	0	0	0	0	0.000275329	3.91621e-05	8.82934e-05	0.000208999	0.000196691	0.000252651	1.64154e-05	0.000276538	0.000186792	0.000311689	1.95834e-05	0.000307954	0.000107962	0.000248343	2.75825e-05	0.000868994	0.000280659	0.000142992
Corynebacterium vitaeruminis	0	0	0	0	0	2.23351e-05	0	0	2.89119e-05	0.000102682	0	0.00112375	0	0	0	0	8.56469e-05	1.94487e-05	1.27515e-05	5.60526e-05	0	0	0	0	0	0	2.80331e-05	0	0	0	0	0.00323512	0.00168397	0.005717	0.00286628	0.00403217	0.00212524	0.000930206	0.0070402	0.0029353	0.00517806	0.000215417	0.0118342	0.000736102	0.00326985	0.000413737	0.00410216	0.00379825	0.00153478
Corynebacterium xerosis	6.89556e-05	6.52575e-05	0.000875231	9.32101e-05	0	0	2.99035e-05	7.37295e-05	2.89119e-05	0.00133487	2.68629e-05	0.00648875	2.4296e-05	6.69723e-05	0.00111591	0.000279968	4.28235e-05	7.77949e-05	5.10059e-05	0.000298947	0.000119854	3.97682e-05	0.000355464	0.000643308	0.000177595	4.85974e-05	0.00476562	8.95376e-05	0.00249128	6.46985e-05	0.000677254	0.0121833	0.00912477	0.00960191	0.0178545	0.0152681	0.0104776	0.00220513	0.0151289	0.0247232	0.0300026	0.0012207	0.0168055	0.0049466	0.0175495	0.00192158	0.0323061	0.0168396	0.0069208
Crinalium epipsammum	3.44778e-05	0	7.09647e-05	0	4.24187e-05	6.70054e-05	0	2.45765e-05	2.89119e-05	3.42273e-05	2.68629e-05	0.0028275	0	6.69723e-05	2.32481e-05	0.00010768	0.000192706	0.000486218	0.000280533	0.000186842	0	0	0.00225127	0	0	9.71948e-05	0.000308364	1.27911e-05	8.37406e-05	4.31323e-05	0.000150501	0.0034072	0.00117486	0.000618054	0.00459799	0.0019792	0.00211038	0.000147739	0.00352586	0.00205471	0.00186008	0.000326389	0.000498592	0.000755731	0.0034561	0.000386155	0.00199357	0.00366728	0.00121066
Croceicoccus marinus	3.44778e-05	3.26287e-05	0.000236549	0.010222	2.12094e-05	0.000111676	0.000119614	4.9153e-05	0.000751711	0.0011295	5.37258e-05	0.01073	0.00293982	0.000636237	0.000627698	0.000172288	0.000107059	0.000194487	0.000178521	0.000261579	0.000143825	2.65121e-05	0.00029622	0.000124511	2.21994e-05	9.71948e-05	0.00190625	0	0.000104676	0	0.00120401	0.00905144	0.0133151	0.0320726	0.0088974	0.0045116	0.00212524	0.000251703	0.00489703	0.0225218	0.00534899	0.000398195	0.00231699	0.00297385	0.0201365	0.000514873	0.00707975	0.00729714	0.00102001
Cronobacter	0.0003103	0.000424173	0.0105737	0.00851319	0.0110501	0.00100508	0.00490417	0.00479242	0.000838446	0.000821456	0.00147746	0.000725	0.000388736	0.0119211	0.00685818	0.00475946	0.0767611	0.0478439	0.0577387	0.0212813	0.00028765	0.0265917	0.000592439	0.00199218	0.000577183	0.000777559	0.0337238	0.000498852	0.0150314	0.00116457	0.0393936	0.00237471	0.000979053	0.00101537	0.00307528	0.00153665	0.00197662	0.0556482	0.00239666	0.00130754	0.00277504	0.0257391	0.00155443	0.00531956	0.00264899	0.00205949	0.00214693	0.00179622	0.00114393
Cronobacter sakazakii	0.000137911	0.00026103	0.00622124	0.0220286	0.0124923	0.000446702	0.00296044	0.00353902	0.000260208	0.000342273	0.000537258	0.00054375	0.000267256	0.00519036	0.0230388	0.00236896	0.0243237	0.0314291	0.0221493	0.0234113	0.000167796	0.0332065	0.000236976	0.00255248	0.000377389	0.000170091	0.0137082	0.000166284	0.00960923	0.000517588	0.0228009	0.00898261	0.011827	0.00843202	0.00812112	0.0119244	0.0247301	0.0224453	0.013366	0.00640429	0.0109795	0.0238721	0.0105438	0.00434791	0.00378723	0.00253759	0.00661969	0.00737198	0.00432789
Cruoricaptor ignavus	0	0	0.00149026	6.21401e-05	0.00254512	0	2.99035e-05	0	0.00384529	0.00393614	0.00822005	0.00025375	2.4296e-05	0.000502292	0.00302225	2.1536e-05	0.00147741	0.000388975	0.000879852	0.00510079	0.000958834	0.000119305	0	0.000871579	0.000466187	0.00162801	0.000644761	0	0.000272157	0	0.00165551	0.0023403	0.00117486	0.00211904	0.00295585	0.0028889	0.00219955	0.000306421	0.0169034	0.00374918	0.00398158	0.000437362	0.00388609	0.000971654	0.00194535	0.000321796	0.00364211	0.00374212	0.000791221
Cryptococcaceae	0.000655078	0	9.46196e-05	6.21401e-05	4.24187e-05	0.000111676	0.00903085	0.000122882	0.000578239	0.000821456	0.000295492	0.258354	0.00109332	0.000535779	0.000464961	0.000387649	0.000513882	3.88975e-05	0.000828846	0.000896841	0.000143825	0.000994206	0.0534973	0.000124511	4.43987e-05	0.000364481	0.0119982	0.000805838	0.000983952	0.000301926	0.0536536	0.0119768	0.0378698	0.0640568	0.00758369	0.0052369	0.00422076	0.00033378	0.00608384	0.00445632	0.00354924	0.000848612	0.00212635	0.00261071	0.0144867	0.000946999	0.00849825	0.00896238	0.00271684
Cryptococcus	0.000206867	3.26287e-05	7.09647e-05	3.107e-05	2.12094e-05	4.46702e-05	0.00475465	7.37295e-05	0.000202384	0.000444955	0.000214903	0.141085	0.000291552	0.000368348	0.000209233	0.000236896	0.000278353	1.94487e-05	0.000204024	0.000467105	9.58834e-05	0.000318146	0.0303329	6.22556e-05	4.43987e-05	0.000145792	0.00655974	0.000332568	0.000648989	0.000194095	0.033035	0.00708972	0.00513024	0.0156721	0.00435913	0.0028889	0.00191718	0.000196985	0.00341064	0.00242829	0.00162883	0.000489584	0.00149578	0.0016685	0.00784349	0.00044132	0.00419162	0.00497702	0.00201142
Cryptococcus depauperatus	6.89556e-05	3.26287e-05	2.36549e-05	0	0	2.23351e-05	0.00316977	9.8306e-05	0.00014456	6.84547e-05	0.000134315	0.104436	0.000145776	0.000267889	0.00011624	0.000193824	0.000364	1.94487e-05	0.000267781	0.000485789	7.19126e-05	0.000318146	0.0209723	0.000352782	4.43987e-05	0.000170091	0.00440119	0.000255822	0.000272157	6.46985e-05	0.0226128	0.0104969	0.00853734	0.0160032	0.00647898	0.00311018	0.00353711	0.000235287	0.00366413	0.00297533	0.00214161	0.000450417	0.0018184	0.00135443	0.00931285	0.000367766	0.00352709	0.00469636	0.00167777
Cryptococcus gattii species complex	6.89556e-05	3.26287e-05	7.09647e-05	0	0	0	0.00137556	0	0.00014456	0.000102682	8.05887e-05	0.045675	0.000170072	6.69723e-05	4.64961e-05	6.46081e-05	8.56469e-05	1.94487e-05	0.000153018	0.000168158	4.79417e-05	0.000172329	0.00953827	0	0	2.42987e-05	0.00213051	0.000140702	0.000251222	4.31323e-05	0.0117391	0.00154873	0.00133151	0.00163343	0.001463	0.00122932	0.000921433	0.000131323	0.00159009	0.000973986	0.000774196	0.000143611	0.00055725	0.000490735	0.00266968	0.000248242	0.00176355	0.00168396	0.000524303
Cryptococcus neoformans var. grubii	6.89556e-05	0	0	0	4.24187e-05	2.23351e-05	0.0017344	4.9153e-05	0.000173472	0.000102682	0.000161177	0.0495537	0.000267256	0.000301375	0	0.000172288	0.000278353	5.83462e-05	7.65089e-05	0.000205526	2.39709e-05	0.000278378	0.00959751	2.07519e-05	0	4.85974e-05	0.00232675	0.000179075	0.000355897	0	0.0103469	0.00650465	0.00411202	0.0047237	0.00582212	0.00377401	0.00582583	0.000530764	0.00506987	0.00452303	0.00314706	0.000332917	0.00309421	0.00125628	0.00742959	0.000349378	0.0040766	0.00420989	0.00203048
Cupriavidus	0.000965378	0.000358916	0.00756957	0.00652471	0.000106047	0.0599028	0.00825336	0.00803651	0.00202384	0.0047576	0.0068769	0.00569125	0.00131199	0.0053243	0.00646296	0.0113495	0.00509599	0.00285896	0.00358317	0.00392368	0.00395519	0.0012063	0.000947903	0.00356932	0.000665981	0.0103027	0.010148	8.95376e-05	0.00253315	0.00519744	0.169276	0.013147	0.0108479	0.0127805	0.0155854	0.0137315	0.00811455	0.00246231	0.0185741	0.0183323	0.0152225	0.00255889	0.00725892	0.00974599	0.0247515	0.00301568	0.0186067	0.0186919	0.00534789
Cupriavidus pauculus	3.44778e-05	9.78862e-05	0.0028859	0.000714611	0	0.0099838	0.00412668	0.00462038	0.000289119	0.000616092	0.0011551	0.00184875	0.000291552	0.000803668	0.000232481	0.00236896	0.00267647	0.000272282	0.000701331	0.000709999	0.00158208	0.000238609	0.000118488	0.00122436	0.000732579	0.00267286	0.00156985	6.39554e-05	0.000544314	0.00103518	0.0416135	0.0021338	0.00121403	0.00103745	0.00313499	0.00250781	0.00200635	0.000399441	0.00592252	0.0029353	0.00355929	0.000528751	0.00164242	0.00163905	0.00401487	0.000432126	0.00371878	0.00435957	0.000867484
Curtobacterium	0.000275822	0.00052206	0.00163219	0.00189527	0.000106047	0.000424367	0.000627973	0.000516106	0.177259	0.00506565	0.000510395	0.0311025	0.356496	0.00405183	0.00806708	0.0355991	0.000792234	0.000602911	0.000510059	0.01065	0.000503388	0.0317881	0.00195505	0.000684812	0.00244193	0.000510273	0.102125	0.00181633	0.0544732	0.000172529	0.00368727	0.0367564	0.0189153	0.0188948	0.0486968	0.0389325	0.0197068	0.00361686	0.0353393	0.0400401	0.0514991	0.00400153	0.0145032	0.0162335	0.0510344	0.00309843	0.0445232	0.0428099	0.00816007
Curtobacterium sp. MMLR14_010	6.89556e-05	3.26287e-05	0.000118275	6.21401e-05	2.12094e-05	0.000111676	0.000179421	0.000122882	0.00517524	0.000479183	2.68629e-05	0.0042775	0.00767755	3.34862e-05	0.00964795	0.00473793	4.28235e-05	5.83462e-05	8.92604e-05	0.000653947	4.79417e-05	0.0033803	0.000414707	0.000747067	2.21994e-05	4.85974e-05	0.012699	7.67465e-05	0.00131891	0.000107831	0.000225751	0.00289096	0.00203643	0.000706347	0.00256771	0.00329457	0.00218469	0.00015321	0.00259254	0.00204137	0.00273482	0.000411251	0.00129047	0.00149183	0.00645691	0.000542456	0.0037699	0.00445313	0.000791221
Cutaneotrichosporon oleaginosum	0.000724034	3.26287e-05	0.000141929	6.21401e-05	4.24187e-05	0.000201016	0.0060405	7.37295e-05	0.000491503	0.000479183	0.000241766	0.16298	0.000315848	0.000468806	0.000209233	0.000366113	0.000642352	7.77949e-05	0.000663077	0.000784736	0.000263679	0.000424194	0.0401081	0.000166015	8.87974e-05	0.000242987	0.00675597	0.000972122	0.000900211	0.000301926	0.0345023	0.00647023	0.00810656	0.0111029	0.00573255	0.00656456	0.00432479	0.000519821	0.0065793	0.00505672	0.00383076	0.000724584	0.0024783	0.00231627	0.012355	0.000634397	0.00984008	0.00806427	0.00255479
Cutibacterium acnes	0.000448211	9.78862e-05	9.46196e-05	0.00034177	8.48374e-05	2.23351e-05	0.000149517	2.45765e-05	0.000173472	6.84547e-05	2.68629e-05	0.00105125	9.71841e-05	0.000100458	0.000209233	0.000236896	6.42352e-05	5.83462e-05	6.37574e-05	0.000130789	9.58834e-05	0.000119305	5.92439e-05	6.22556e-05	0.000133196	0.000242987	0.000224265	8.95376e-05	8.37406e-05	0.000797948	0.000376252	0.100874	0.127473	0.179213	0.0626699	0.330736	0.0552711	0.0946621	0.111514	0.261549	0.302721	0.0076832	0.258623	0.0424584	0.0387415	0.00844024	0.134643	0.0810731	0.0797608
Cutibacterium granulosum	0	0	0	0	2.12094e-05	6.70054e-05	2.99035e-05	0	0	0.000102682	5.37258e-05	0.00039875	0	0	2.32481e-05	2.1536e-05	2.14117e-05	1.94487e-05	3.82544e-05	1.86842e-05	2.39709e-05	2.65121e-05	0	0	0	0.000121494	0	0	0	2.15662e-05	7.52505e-05	0.0115982	0.0114353	0.0301301	0.00641927	0.0457921	0.00485982	0.00934583	0.0112574	0.0245231	0.0485129	0.000933473	0.0495073	0.0041418	0.00552562	0.00113088	0.0126388	0.0096921	0.00762623
Cyanidioschyzon merolae strain 10D	3.44778e-05	0	0	0	0	0	0.00149517	0.00174493	8.67358e-05	6.84547e-05	0	0.00112375	0	0.000100458	0	0.00021536	2.14117e-05	0	0.000382544	5.60526e-05	4.79417e-05	0.000225353	0.000533195	0.000249022	0	0	0.000112132	0	0.000251222	8.62646e-05	0.000150501	0.0532762	0.0888588	0.214288	0.00301556	0.00190544	0.00268999	0.00033378	0.00208556	0.00209474	0.00216172	6.52779e-05	0.00148111	0.000598696	0.00262829	0.000239048	0.001853	0.00228269	0.000629164
Cyanobacteria	0.0006206	0.000326287	0.0012064	0.00055926	0.000127256	0.00087107	0.00107653	0.0012534	0.00112757	0.001506	0.000429806	0.0222212	0.000315848	0.00190871	0.000627698	0.00101219	0.00203411	0.00488163	0.00237178	0.00168158	0.00105472	0.000198841	0.0159366	0.000435789	0.000133196	0.000413078	0.00285937	0.000127911	0.000293092	0.000107831	0.00199414	0.0636698	0.0267869	0.0324699	0.0654168	0.0258526	0.0231696	0.00402177	0.0337837	0.0302469	0.0250457	0.00347931	0.00954658	0.0112869	0.0500824	0.00308924	0.0273478	0.0570674	0.00966625
cyanobacterium TDX16	0.000103433	9.78862e-05	0.000236549	0.00015535	4.24187e-05	0.000111676	2.99035e-05	9.8306e-05	8.67358e-05	0.00051341	0.000161177	0.00590875	0.00519935	0.000703209	0.00011624	0.000279968	0.00049247	0.00112803	0.000828846	0.000541842	0.000263679	0.000145817	0.00450254	8.30075e-05	4.43987e-05	0.000170091	0.00344807	7.67465e-05	0.00209351	0.000129397	0.000564378	0.011495	0.00548269	0.00684274	0.0171379	0.0149854	0.00656893	0.00165795	0.0124788	0.0187859	0.0124374	0.00124028	0.00458998	0.0062127	0.0296769	0.00124121	0.0156675	0.0223592	0.0029075
Cyanothece sp. PCC 7822	0.000482689	0	9.46196e-05	3.107e-05	0	2.23351e-05	2.99035e-05	0	2.89119e-05	0	0	0.00097875	0.000218664	0.000234403	0.0017436	4.30721e-05	0.000214117	7.77949e-05	0.000318787	7.47368e-05	9.58834e-05	0	0.000533195	2.07519e-05	2.21994e-05	0	0.000252298	1.27911e-05	0.000104676	0	7.52505e-05	0.000963652	0.000469945	0.000309027	0.00152271	0.00104492	0.000743091	0.000202457	0.00124442	0.00112075	0.00104567	0.000156667	0.000469263	0.000412217	0.00140728	0.000147107	0.00106068	0.00203946	0.000257385
Cyphellophora europaea CBS 101466	0.000344778	3.26287e-05	4.73098e-05	3.107e-05	2.12094e-05	4.46702e-05	0.00176431	0.00120425	0.00222622	0.000889911	0.000214903	0.19981	0.000194368	0.00425274	0.000325473	0.000150752	0.000235529	0.00015559	0.000318787	0.000317631	0.000191767	0.000477219	0.0981672	0.000788571	2.21994e-05	0.000242987	0.00142969	0.000153493	0.000251222	4.31323e-05	0.0156897	0.00870728	0.00618761	0.00783604	0.00794197	0.00785535	0.00460716	0.000415857	0.00676366	0.00663111	0.00476583	0.000600556	0.00297689	0.00253219	0.0149006	0.000873445	0.00929057	0.00961726	0.00239273
Cystobacter fuscus	3.44778e-05	3.26287e-05	0.00217625	0.000745681	0.00171796	0.00096041	0.00164469	0.00201527	0.000260208	0.000821456	0.000107452	0.00184875	7.28881e-05	0.000837154	0.000813682	0.000732225	0.000364	7.77949e-05	0.00043355	0.000541842	0.00112663	0.000106049	0.000651683	0.000311278	0.000133196	9.71948e-05	0.00100919	2.55822e-05	0.000334962	6.46985e-05	0.000338627	0.00708972	0.0048561	0.00284746	0.00779269	0.00454848	0.00535026	0.000623785	0.0044707	0.00400268	0.00634439	0.000718056	0.0019797	0.00250275	0.0197846	0.000689562	0.00540565	0.00621192	0.00131552
Cystoisospora suis	0.000103433	0	4.73098e-05	0.000652471	0	0.00156346	0.000119614	2.45765e-05	0.000115648	0.000102682	5.37258e-05	0.00163125	0.000801769	0	0.000185985	0.00021536	8.56469e-05	1.94487e-05	5.10059e-05	9.3421e-05	9.58834e-05	2.65121e-05	0.00213278	0.000103759	2.21994e-05	4.85974e-05	8.40992e-05	2.55822e-05	0.000146546	2.15662e-05	0.000338627	0.118219	0.0341494	0.0230446	0.0924971	0.0210951	0.0458784	0.00285628	0.0407318	0.0369447	0.0111002	0.00292445	0.0202077	0.00763583	0.10776	0.0026847	0.024498	0.0397975	0.0147091
Cytophagaceae bacterium SCN 52-12	0	0	7.09647e-05	0.00052819	4.24187e-05	0.000223351	0	0	0.000549327	0.000855684	0.000214903	0.0005075	0.00541801	0.00324816	9.29923e-05	8.61441e-05	0.000149882	5.83462e-05	0.000586568	0.000242895	0	1.32561e-05	0.000236976	0.000518797	2.21994e-05	0.000364481	0.00325184	2.55822e-05	2.09351e-05	0	0.000301002	0.0021338	0.000665756	0.000706347	0.00256771	0.00237259	0.00138215	0.000350195	0.00217774	0.00368247	0.00325766	0.000280695	0.000953191	0.00152128	0.00515311	0.000275825	0.00318205	0.00308725	0.000571967
Cytophagales	6.89556e-05	0.000130515	0.000307514	0.000590331	0.000424187	0.000178681	0.000627973	0.000589836	0.00104083	0.00273819	0.000993927	0.00801125	0.00607401	0.008472	0.000255729	0.000258432	0.000578117	0.000602911	0.000803343	0.00093421	0.000335592	0.000397682	0.0014811	0.000601804	0.000177595	0.000413078	0.00591498	0.000102329	0.000355897	0.000107831	0.000526753	0.0335901	0.0176621	0.0114561	0.0408146	0.0297987	0.0223076	0.00154852	0.0320208	0.0368247	0.0283436	0.00391014	0.00876936	0.0168518	0.0599955	0.0059854	0.0455966	0.0601546	0.0128311
Dacryopinax primogenitus	0.000448211	6.52575e-05	4.73098e-05	0	2.12094e-05	0.000201016	0.00125595	0.000196612	0.000173472	0.000171137	2.68629e-05	0.017255	0.00012148	0.000267889	9.29923e-05	0.000452257	0.00012847	0	0.000204024	0.000130789	4.79417e-05	0.000145817	0.0171215	8.30075e-05	4.43987e-05	4.85974e-05	0.000336397	3.83732e-05	0.000334962	0	0.00293477	0.00547217	0.0113178	0.0151423	0.00220942	0.00263074	0.002259	0.000339251	0.00253493	0.00216145	0.00215166	0.000182778	0.00214101	0.000844063	0.00364236	0.000229854	0.00221082	0.00261949	0.000886549
Debaryomyces hansenii CBS767	6.89556e-05	0	2.36549e-05	6.21401e-05	0	0	8.97105e-05	4.9153e-05	8.67358e-05	0.000855684	5.37258e-05	0.107916	4.85921e-05	0	4.64961e-05	2.1536e-05	4.28235e-05	0	0	0.000261579	0	0	0.000710927	0	0.000110997	9.71948e-05	2.80331e-05	0	2.09351e-05	2.15662e-05	0.000263377	0.00275329	0.00262386	0.0046354	0.00286628	0.00762178	0.00202121	0.000798882	0.00216622	0.00433624	0.00585172	0.000404723	0.00299155	0.00120721	0.00449086	0.00033099	0.0102362	0.0114509	0.00215441
Deinococcus	6.89556e-05	0.000163144	0.000189239	0.00021749	0.000212094	0.000424367	0.000478456	0.000221188	0.000318031	0.0011295	0.000376081	0.0147537	0.000558809	0.000803668	0.000650946	0.00124909	0.000663764	0.00204212	0.000981864	0.00168158	0.000215738	0.000291634	0.00302144	0.000166015	0.000155396	0.000145792	0.00109329	0.00011512	0.000355897	0.000215662	0.000639629	0.204914	0.143412	0.085777	0.296361	0.1783	0.142436	0.0233974	0.2932	0.319801	0.214472	0.0248382	0.0617668	0.10857	0.354282	0.0262493	0.370166	0.462713	0.0802947
Deinococcus apachensis	3.44778e-05	3.26287e-05	0	6.21401e-05	2.12094e-05	0.000201016	2.99035e-05	4.9153e-05	2.89119e-05	0.000136909	8.05887e-05	0.0038425	0.000145776	0.00043532	9.29923e-05	0.00010768	0	0.000972436	0.000153018	0.000205526	4.79417e-05	2.65121e-05	0.00112563	8.30075e-05	0	7.28961e-05	0.000252298	2.55822e-05	2.09351e-05	4.31323e-05	0	0.042263	0.0338752	0.0125377	0.0574748	0.0463699	0.0255029	0.00319006	0.0576582	0.0549301	0.0647509	0.00525487	0.0130367	0.0291496	0.0859059	0.00496485	0.0591044	0.11885	0.0154241
Deinococcus aquatilis	0.000172389	6.52575e-05	7.09647e-05	0.00021749	0	6.70054e-05	5.9807e-05	2.45765e-05	5.78239e-05	0.000205364	0.000161177	0.0041325	0	0.000133945	6.97442e-05	0.000301505	0.000235529	0.00122527	0.000191272	0.00170026	9.58834e-05	5.30243e-05	0.000473951	4.15037e-05	8.87974e-05	0.000121494	0.000112132	2.55822e-05	2.09351e-05	8.62646e-05	0.000338627	0.064014	0.053143	0.0163784	0.0679546	0.0599539	0.0391906	0.00517632	0.0786636	0.0439094	0.0712361	0.0116129	0.0145765	0.0383067	0.170032	0.010656	0.0796791	0.175805	0.0273019
Deinococcus marmoris	0.000103433	3.26287e-05	0.000189239	3.107e-05	8.48374e-05	4.46702e-05	2.99035e-05	0	0.000318031	0.000889911	8.05887e-05	0.0044225	7.28881e-05	6.69723e-05	0.000395217	0.000366113	0.00012847	0.000408423	0.000114763	0.00022421	4.79417e-05	6.62804e-05	0.00029622	2.07519e-05	8.87974e-05	4.85974e-05	0.000336397	1.27911e-05	8.37406e-05	0.000237228	7.52505e-05	0.0474943	0.031408	0.0178573	0.0807932	0.0385023	0.032057	0.00379196	0.0750801	0.0971851	0.0435058	0.00636459	0.0142539	0.0256065	0.0940598	0.00604056	0.0995254	0.102777	0.0211437
Deinococcus phoenicis	3.44778e-05	3.26287e-05	0	6.21401e-05	6.36281e-05	0.000156346	0.0017045	0.00176951	5.78239e-05	6.84547e-05	0.000134315	0.00257375	2.4296e-05	0.000200917	0	0.000150752	0.000214117	0.000466769	0.000127515	0.000280263	4.79417e-05	7.95364e-05	0.000710927	2.07519e-05	0	0.000145792	8.40992e-05	2.55822e-05	2.09351e-05	4.31323e-05	0.000112876	0.0427448	0.0328962	0.0146788	0.0613562	0.0444522	0.0271823	0.00334327	0.0634885	0.0604138	0.0548171	0.00457598	0.0119369	0.0276774	0.0810839	0.00529584	0.064165	0.111628	0.0168826
Deinococcus reticulitermitis	0	9.78862e-05	0	9.32101e-05	0.000402978	0.000111676	0.000239228	4.9153e-05	5.78239e-05	0.000102682	8.05887e-05	0.0016675	2.4296e-05	0.000200917	9.29923e-05	0.000193824	0	0.000175039	6.37574e-05	0.000149474	0.000167796	9.27925e-05	0.000473951	0	2.21994e-05	2.42987e-05	5.60662e-05	5.11643e-05	6.28054e-05	0.000107831	0.000376252	0.0814286	0.0610537	0.0641672	0.169797	0.0788608	0.0831073	0.0046565	0.212738	0.349461	0.0648113	0.0114302	0.022334	0.0314365	0.0876029	0.0114651	0.209977	0.130188	0.0428308
Deinococcus swuensis	3.44778e-05	9.78862e-05	2.36549e-05	3.107e-05	4.24187e-05	4.46702e-05	0	4.9153e-05	0	0.000342273	0.000107452	0.0013775	0	0.000133945	4.64961e-05	8.61441e-05	4.28235e-05	0.000369526	3.82544e-05	0.000149474	2.39709e-05	7.95364e-05	0.000118488	0	2.21994e-05	4.85974e-05	8.40992e-05	2.55822e-05	6.28054e-05	2.15662e-05	0.000112876	0.104246	0.0634818	0.0379441	0.146598	0.071239	0.0704896	0.00670842	0.12564	0.18858	0.0856844	0.0137802	0.022598	0.0496427	0.189341	0.010086	0.188354	0.17921	0.0444323
Deinococcus wulumuqiensis	0	3.26287e-05	0	3.107e-05	0	0.000223351	5.9807e-05	0	0	0	2.68629e-05	0.0007975	0	0.000100458	0	6.46081e-05	0	0.000116692	6.37574e-05	0	2.39709e-05	0	0.000118488	0	0	4.85974e-05	2.80331e-05	1.27911e-05	2.09351e-05	4.31323e-05	0	0.0110476	0.00595264	0.00600395	0.0183919	0.00914613	0.00931836	0.00403819	0.0192194	0.0189193	0.0122765	0.000979168	0.00646704	0.00517234	0.013783	0.00103894	0.026926	0.0182616	0.00387984
Delftia	0.000137911	0.00026103	0.000733302	0.00571688	0.000106047	0.00737059	0.000657877	0.000663565	0.00101192	0.00051341	0.000349218	0.00087	0.000340144	0.00043532	0.00218532	0.00193824	0.00100635	0.00412313	0.0016832	0.00373684	0.000599271	0.000450706	0.00029622	0.00207519	0.560334	0.00055887	0.00140165	8.95376e-05	0.00102582	0.00304083	0.00165551	0.00574749	0.00328962	0.00275917	0.00558327	0.00665062	0.00340336	0.0011053	0.011557	0.0274584	0.00747049	0.00208889	0.00580713	0.0026696	0.00844365	0.000882639	0.00810209	0.00999147	0.00305049
Delftia acidovorans	3.44778e-05	0	0.000283859	0.000869961	0	0.00236752	0.000239228	0.000147459	0.000115648	6.84547e-05	0.000161177	0.0002175	4.85921e-05	0.000200917	0.000813682	0.000193824	0.000727999	0.00192542	0.000446302	0.000952894	0	0.000331402	0	0.00207519	0.0656879	0.000291585	0.000672794	0	2.09351e-05	2.15662e-05	0.000112876	0.000894819	0.000704918	0.000507687	0.00110471	0.000995748	0.00102547	0.000186041	0.00137117	0.00320214	0.00121659	0.00029375	0.000791882	0.00062814	0.0017384	0.000165495	0.00181466	0.00179622	0.000390844
Delftia tsuruhatensis	0	0	0.000118275	9.32101e-05	0	0.000178681	0.000956911	0.00090933	0	3.42273e-05	0.000161177	0.00029	0	0.000133945	0.000185985	0.000172288	0.000278353	0.000175039	0.000229527	0.000392368	9.58834e-05	0.00030489	0	0.000145263	0.0126314	0.000218688	0.00151379	0.000460479	0.000460573	4.31323e-05	0.000263377	0.000688323	0.000391621	0.000375247	0.000716569	0.000626953	0.000267513	0.000131323	0.000772002	0.00122749	0.000522834	0.0001175	0.000351947	0.000441661	0.00111754	7.35533e-05	0.000984008	0.000879399	0.000190656
Dermacoccaceae	0	0	0	0	0	0	0	0	0	0	0	0.000145	0	0	0	0	0	0	1.27515e-05	0	0	0	5.92439e-05	0	0	0	0	0	0	2.15662e-05	0	0.00061949	0.00168397	0.00079464	0.000925568	0.00159811	0.000609335	0.000257174	0.000910271	0.00101401	0.00159866	9.1389e-05	0.00709761	0.000451476	0.00107615	6.43591e-05	0.00224916	0.00101037	0.000467107
Dermacoccus	3.44778e-05	0	0.000118275	0	4.24187e-05	4.46702e-05	5.9807e-05	9.8306e-05	5.78239e-05	0.000273819	5.37258e-05	0.0231637	0.000801769	0.000133945	2.32481e-05	8.61441e-05	4.28235e-05	1.94487e-05	7.65089e-05	3.73684e-05	4.79417e-05	0	0.000473951	4.15037e-05	0	0	8.40992e-05	0	4.18703e-05	4.31323e-05	0.00214464	0.037548	0.0769144	0.0609224	0.0495328	0.138065	0.0321313	0.0307734	0.0880889	0.0734759	0.14393	0.00877987	1.78313	0.0308672	0.0247101	0.00862412	0.106989	0.0848901	0.0418966
Dermacoccus nishinomiyaensis	6.89556e-05	0	2.36549e-05	0	0	0.000469037	2.99035e-05	2.45765e-05	0	3.42273e-05	2.68629e-05	0.00351625	0.00012148	3.34862e-05	2.32481e-05	2.1536e-05	2.14117e-05	0	1.27515e-05	1.86842e-05	0	0	0	0	0	0	2.80331e-05	0	2.09351e-05	0	0.000263377	0.00795013	0.0135892	0.0122949	0.0105993	0.027168	0.00656893	0.00605181	0.0198992	0.0151168	0.026021	0.00184736	0.37368	0.00650714	0.00573258	0.00170092	0.0222871	0.017457	0.00840792
Dermacoccus sp. CCH2-D9	0	0	2.36549e-05	0	0	0	0	0	0	0	0	0.0012325	0	0	0	0	0	0	0	0	0	0	0	0	0	2.42987e-05	0	0	0	4.31323e-05	3.76252e-05	0.00113573	0.00211475	0.00185416	0.00152271	0.00419198	0.000876848	0.000902847	0.00241971	0.00194797	0.00383076	0.000221945	0.0499619	0.000824434	0.000703638	0.000239048	0.00286257	0.00269433	0.00134412
Dermacoccus sp. Ellin185	0	0	0	0	0	4.46702e-05	0	0	0	0	0	0.0012325	0.00012148	3.34862e-05	0	0	0	0	0	3.73684e-05	0	0	0	0	2.21994e-05	0	8.40992e-05	0	0	2.15662e-05	0.000188126	0.00206497	0.00387705	0.00293575	0.00250799	0.0075849	0.00185773	0.00165795	0.00468963	0.00454971	0.00812403	0.00062014	0.095759	0.00165868	0.00190396	0.000395349	0.00628743	0.00499573	0.00239273
Dermacoccus sp. PE3	0	0	0	3.107e-05	2.12094e-05	4.46702e-05	0	2.45765e-05	2.89119e-05	0.000444955	2.68629e-05	0.0026825	0.00024296	0.000200917	2.32481e-05	0	8.56469e-05	0	1.27515e-05	3.73684e-05	2.39709e-05	0	0.000177732	0	2.21994e-05	2.42987e-05	0.000196232	0	0	0	7.52505e-05	0.0152463	0.00446448	0.00518724	0.00794197	0.00924448	0.00518678	0.00379743	0.00701715	0.00779189	0.0156951	0.00152097	0.018184	0.00416143	0.00724333	0.00107572	0.0247536	0.00913078	0.00383218
Dermatophilaceae	0	3.26287e-05	0	0	2.12094e-05	0	0	2.45765e-05	0	0.000171137	0	0.0007975	0	0.000133945	0	2.1536e-05	0	0	0	3.73684e-05	0	0	0	2.07519e-05	2.21994e-05	4.85974e-05	2.80331e-05	3.83732e-05	0	0	0	0.00609166	0.00309381	0.00375247	0.00495627	0.00398299	0.00853069	0.000322836	0.00839984	0.00504338	0.00319733	0.00056139	0.0015691	0.00135443	0.00788488	0.000321796	0.0116036	0.00557576	0.00209721
Desemzia incerta	0.000137911	0.000163144	0.0016795	9.32101e-05	2.12094e-05	4.46702e-05	2.99035e-05	9.8306e-05	0.000173472	0.000787229	5.37258e-05	0.0010875	2.4296e-05	0.00529081	4.64961e-05	6.46081e-05	6.42352e-05	1.94487e-05	3.82544e-05	3.73684e-05	4.79417e-05	1.32561e-05	0	2.07519e-05	6.65981e-05	4.85974e-05	0.00420496	8.95376e-05	2.09351e-05	4.31323e-05	7.52505e-05	0.0216133	0.0123752	0.00852031	0.0289016	0.0192634	0.0136134	0.151427	0.0354891	0.0334224	0.0139355	0.0132253	0.00969322	0.117855	0.0347473	0.00775068	0.0384019	0.0385252	0.0165585
Desnuesiella massiliensis	0.00761959	0	4.73098e-05	3.107e-05	0	0	2.99035e-05	0	0.00130104	0	0.000564121	0	0	0.000200917	9.29923e-05	0.000646081	0	0.00431762	0.000114763	0.00216737	0	0	0	0.000186767	4.43987e-05	0	0.000588695	0	8.37406e-05	0	0	0.0010669	0.000822404	0.00181001	0.000686712	0.000516314	0.000460716	0.0237312	0.000414807	0.000680456	0.000824468	0.00017625	0.000630573	0.000255182	0.000455295	0.000285019	0.000817877	0.00061745	0.000562435
Desulfitobacterium	3.44778e-05	0	2.36549e-05	0	2.12094e-05	0	0	2.45765e-05	0.000231296	0.000136909	5.37258e-05	0.000145	0	0.000334862	0	0.00021536	0	7.77949e-05	5.10059e-05	0.000411052	0.000311621	2.65121e-05	0	2.07519e-05	0	0	0.000392463	1.27911e-05	0.000125611	0	7.52505e-05	0.000585074	0.000861566	0.00052976	0.000895711	0.000774471	0.000713367	0.0166945	0.000725912	0.000733825	0.00069376	0.000137084	0.000645237	0.000245367	0.000724333	0.000211466	0.000932891	0.000748425	0.000324115
Desulfitobacterium hafniense	0.000344778	3.26287e-05	0.00127736	3.107e-05	0	6.70054e-05	0.000179421	0.000147459	5.78239e-05	0.000581865	0.000295492	0.0002175	0.000583105	0.000234403	2.32481e-05	0.000452257	2.14117e-05	0.000233385	0.000102012	0.000317631	7.19126e-05	0	0.00029622	8.30075e-05	0	0.000510273	0.000448529	0	0.000251222	0	3.76252e-05	0.00134223	0.000900728	0.000838787	0.00173171	0.00103263	0.00120381	0.0271948	0.00135965	0.00144097	0.00106578	0.000248056	0.000865204	0.000363144	0.00101407	0.000376961	0.00131627	0.00112264	0.000772156
Desulfosporosinus youngiae	0.000137911	0	0	0	0	0	0	0	0.000231296	6.84547e-05	8.05887e-05	3.625e-05	0.00012148	0	0	0.000129216	0	3.88975e-05	5.10059e-05	0.000242895	0	0	0	2.07519e-05	2.21994e-05	4.85974e-05	0.000196232	3.83732e-05	0	0	0	0.00044741	0.000274135	0.0003311	0.00050757	0.000430262	0.000267513	0.00827336	0.000345673	0.000493664	0.000422289	5.22223e-05	0.000322619	0.00014722	0.000289733	4.59708e-05	0.000306704	0.000205817	0.000257385
Devosia	0.00251688	0.000163144	0.000591373	0.00111852	0.000127256	0.00674521	0.00152508	0.0011551	0.00864467	0.024541	0.00083275	0.0058725	0.000413032	0.00103807	0.00160412	0.00450103	0.00216259	0.000350077	0.000459053	0.00156947	0.000479417	0.000212097	0.00201429	0.000415037	0.000155396	0.000899052	0.00199035	0.00011512	0.00198884	0.000129397	0.00158026	0.0258809	0.0124144	0.00622468	0.0260652	0.0214516	0.012261	0.00206287	0.021593	0.0428287	0.0378451	0.00230431	0.0098252	0.0134363	0.0835466	0.00341103	0.0347598	0.0430718	0.00621538
Diaphorobacter polyhydroxybutyrativorans	0	0	0	3.107e-05	0	6.70054e-05	0	0	0	0	0.000161177	0	0	0.000200917	4.64961e-05	0.000473793	4.28235e-05	0.000213936	8.92604e-05	0.000130789	2.39709e-05	2.65121e-05	0	0.000290526	0	7.28961e-05	0.000420496	0	0	0	0	0.00113573	0.000626594	0.000441467	0.000537427	0.000663832	0.000475578	0.00015321	0.000691345	0.000827221	0.000935068	6.52779e-05	0.000777217	0.00046129	0.000724333	0.00011033	0.000600628	0.000355502	0.000295516
Diaporthe ampelina	0.0009309	3.26287e-05	2.36549e-05	0.0003107	2.12094e-05	0	0.000777491	0.000245765	0.000520415	0.000273819	0	0.0158412	2.4296e-05	0	0.000209233	0	0.000107059	1.94487e-05	5.10059e-05	9.3421e-05	2.39709e-05	0.000172329	0.0232829	6.22556e-05	2.21994e-05	7.28961e-05	5.60662e-05	6.39554e-05	0.000293092	0.000129397	0.00515466	0.00836312	0.0104563	0.0140607	0.00871826	0.00463453	0.00312098	0.000383026	0.00982862	0.0104603	0.00350902	0.000672362	0.00467797	0.00198257	0.00701568	0.000533261	0.0134822	0.00800814	0.00129646
Diaporthe helianthi	0.000448211	9.78862e-05	0	3.107e-05	0	2.23351e-05	0.000777491	0.0004178	0.000549327	0.000718774	2.68629e-05	0.020155	0.00024296	0.000334862	0.000162736	4.30721e-05	4.28235e-05	1.94487e-05	8.92604e-05	0.000186842	0	5.30243e-05	0.0274892	2.07519e-05	2.21994e-05	4.85974e-05	8.40992e-05	7.67465e-05	4.18703e-05	2.15662e-05	0.00571904	0.00801896	0.0123752	0.0202192	0.00782255	0.00474517	0.00274944	0.000393969	0.0107619	0.00932625	0.00350902	0.000522223	0.00827077	0.0026696	0.00718124	0.000404543	0.0124343	0.00896238	0.00155384
Didymella pinodes	0	0	0	3.107e-05	2.12094e-05	2.23351e-05	5.9807e-05	0	0	0.000205364	0	0.0566587	0	0.000736696	0.000790434	0	0	1.94487e-05	1.27515e-05	1.86842e-05	0	1.32561e-05	0.00379161	2.07519e-05	4.43987e-05	0	0	0	0	0	0.00237039	0.00120456	0.000548269	0.00013244	0.00274685	0.00133996	0.000787677	2.7359e-05	0.00153248	0.00272182	0.000683706	0.0001175	0.000234632	0.000922581	0.00182118	0.000202272	0.00139295	0.00196461	0.000667295
Didymellaceae	0.000137911	9.78862e-05	9.46196e-05	0.00021749	2.12094e-05	2.23351e-05	0.000538263	0.000270341	0.000664975	0.00167714	0.00018804	0.633541	0	0.00656329	0.00920623	0.000150752	0.000171294	0.000116692	3.82544e-05	0.000392368	7.19126e-05	0.000132561	0.0452031	6.22556e-05	6.65981e-05	0.000267286	0.000196232	7.67465e-05	8.37406e-05	0.000237228	0.0363083	0.0107722	0.0105346	0.0173717	0.0220046	0.0117277	0.00463689	0.000207928	0.00906814	0.0236292	0.00652537	0.000842084	0.0018184	0.00635992	0.0137209	0.00123202	0.0090861	0.0131723	0.00643463
Dietzia	0.000172389	0.000163144	0.000118275	0.00012428	6.36281e-05	0.000290357	0.000418649	0.000147459	2.89119e-05	0.000924138	0.000214903	0.0034075	0.000194368	0.000234403	0.00011624	0.000344577	0.00012847	0.000175039	0.000280533	0.000261579	0.000167796	5.30243e-05	0.000533195	0.000186767	0.000399589	0.000388779	0.000672794	0.00011512	0.000251222	0.000150963	0.000376252	0.112472	0.0763269	0.0741002	0.197057	0.114597	0.0964086	0.0146425	0.171419	0.324631	0.150496	0.0119132	0.141454	0.0387386	0.18634	0.0115295	0.302333	0.160574	0.0461482
Dietzia alimentaria	0	6.52575e-05	9.46196e-05	3.107e-05	0	4.46702e-05	2.99035e-05	0	2.89119e-05	0.000102682	0.000805887	0.0007975	7.28881e-05	0	2.32481e-05	0.000129216	4.28235e-05	1.94487e-05	2.5503e-05	0.000168158	2.39709e-05	6.62804e-05	5.92439e-05	2.07519e-05	0.000110997	7.28961e-05	2.80331e-05	1.27911e-05	0.000334962	0	0	0.0108411	0.00701002	0.0113457	0.0187801	0.0113097	0.00916974	0.00100681	0.0153248	0.0312476	0.0244224	0.00110972	0.0129927	0.00365106	0.0187085	0.00126879	0.0293924	0.0150246	0.0041563
Dietzia timorensis	6.89556e-05	0	0	6.21401e-05	0	2.23351e-05	0	0	5.78239e-05	0.000239591	0	0.0006525	4.85921e-05	0.000100458	2.32481e-05	0	2.14117e-05	0	2.5503e-05	1.86842e-05	2.39709e-05	1.32561e-05	5.92439e-05	0	0	4.85974e-05	5.60662e-05	0	2.09351e-05	0	0.000150501	0.00402669	0.0063051	0.00381869	0.00668798	0.0112606	0.004087	0.00214494	0.0103817	0.0113943	0.010145	0.000672362	0.0104411	0.0038768	0.00533937	0.000634397	0.0395392	0.0114883	0.00950419
Dikarya	0.00430972	0.000130515	0.000141929	0.00012428	4.24187e-05	0.000134011	0.00699742	0.00194154	0.00367182	0.0018825	0.000564121	0.206154	0.0012148	0.00113853	0.0012554	0.000473793	0.000685176	0.000213936	0.000561065	0.000915526	0.000958834	0.000477219	0.170741	0.000186767	0.000110997	0.000656065	0.00327987	0.000370941	0.000837406	0.000237228	0.0538417	0.0658036	0.13229	0.156456	0.0285732	0.0187102	0.0169276	0.00210664	0.0182861	0.0205604	0.0160068	0.00285264	0.0133447	0.00769472	0.0326778	0.00198594	0.0189262	0.0239683	0.00732118
Diplodia corticola	0.000206867	0.000228401	7.09647e-05	0.00164671	0	0	0.00209324	0.00140086	0.00147451	0.000684547	0.000134315	0.0269337	2.4296e-05	0.000267889	0.00267353	0.00010768	6.42352e-05	5.83462e-05	0.00102012	9.3421e-05	7.19126e-05	0.000106049	0.0444329	0	2.21994e-05	9.71948e-05	0.000252298	0.000127911	0.000502443	4.31323e-05	0.0101964	0.00440527	0.00309381	0.00214111	0.0219151	0.00265533	0.00310612	0.000306421	0.00307649	0.00340228	0.00230248	0.000228473	0.00193571	0.00132498	0.00618787	0.000211466	0.00632577	0.00460281	0.00164917
Diplodia seriata	0.000413733	0	0.000212894	3.107e-05	0	0	0.00191382	0.000638989	0.00132995	0.000410728	0.000134315	0.032625	2.4296e-05	0.000100458	0.00346396	0.00010768	2.14117e-05	0	7.65089e-05	1.86842e-05	0.000119854	0.000119305	0.0445514	4.15037e-05	6.65981e-05	9.71948e-05	0.000196232	0.000102329	0.000355897	4.31323e-05	0.0102717	0.00468059	0.00270219	0.00267087	0.00510556	0.00168417	0.00630141	0.000158682	0.00445918	0.00393597	0.00224215	0.00017625	0.00159843	0.00131517	0.00614648	0.000321796	0.011987	0.00847591	0.000867484
Dolosigranulum pigrum	0	0	0.00158488	0	2.12094e-05	0.000178681	0	7.37295e-05	0.000115648	6.84547e-05	2.68629e-05	0.0002175	2.4296e-05	0.000401834	2.32481e-05	2.1536e-05	0	1.94487e-05	1.27515e-05	1.86842e-05	2.39709e-05	1.32561e-05	0	0	4.43987e-05	4.85974e-05	0.000112132	0	6.28054e-05	0	3.76252e-05	0.00791571	0.00469945	0.0207489	0.0034037	0.0179358	0.00267513	0.00397253	0.00937925	0.00573718	0.0260713	0.00101833	0.0509444	0.00271867	0.00616718	0.000799892	0.00946948	0.00907465	0.00516677
[truncated: 1,479 more rows]
[truncated: 262 more columns]
