# Supplementary material for: Application of machine learning techniques for creating urban microbial fingerprints
Source: Biol Direct. 2019 Aug 16;14:13. doi: 10.1186/s13062-019-0245-x (PMC6697990; doi:10.1186/s13062-019-0245-x)
Supplement: Supplementary file 8 — Table S5. Random Forest assignments for each of C1 mystery challenge samples. Random forest model trained on 311 samples and then city predicted with the predict function in R. (XLSX 11 kb) [file 13062_2019_245_MOESM8_ESM.xlsx]

## Sheet: Sheet1
	Random Forest Assignment	Sample Origin
CAMDA18_MetaSUB_C1_18	Auckland_csd_2016	NY	FALSE
CAMDA18_MetaSUB_C1_19	Auckland_csd_2016	NY	FALSE
CAMDA18_MetaSUB_C1_23	Auckland_csd_2016	NY	FALSE
CAMDA18_MetaSUB_C1_28	NY_pilot	Ofa	FALSE
CAMDA18_MetaSUB_C1_9	Hamilton_csd_2016	NY	FALSE
CAMDA18_MetaSUB_C1_1	Santiago	Santiago	TRUE
CAMDA18_MetaSUB_C1_10	Porto	Porto	TRUE
CAMDA18_MetaSUB_C1_11	Santiago	Santiago	TRUE
CAMDA18_MetaSUB_C1_12	Ofa	Ofa	TRUE
CAMDA18_MetaSUB_C1_13	Porto	Porto	TRUE
CAMDA18_MetaSUB_C1_14	Santiago	Santiago	TRUE
CAMDA18_MetaSUB_C1_15	NY_pilot	NY	TRUE
CAMDA18_MetaSUB_C1_16	NY_pilot	NY	TRUE
CAMDA18_MetaSUB_C1_17	Porto	Porto	TRUE
CAMDA18_MetaSUB_C1_2	Santiago	Santiago	TRUE
CAMDA18_MetaSUB_C1_20	Ofa	Ofa	TRUE
CAMDA18_MetaSUB_C1_21	NY_pilot	NY	TRUE
CAMDA18_MetaSUB_C1_22	Porto	Porto	TRUE
CAMDA18_MetaSUB_C1_24	NY_pilot	NY	TRUE
CAMDA18_MetaSUB_C1_25	NY_pilot	NY	TRUE
CAMDA18_MetaSUB_C1_26	Porto	Porto	TRUE
CAMDA18_MetaSUB_C1_27	Porto	Porto	TRUE
CAMDA18_MetaSUB_C1_29	NY_pilot	NY	TRUE
CAMDA18_MetaSUB_C1_3	Ofa	Ofa	TRUE
CAMDA18_MetaSUB_C1_30	Porto	Porto	TRUE
CAMDA18_MetaSUB_C1_4	Porto	Porto	TRUE
CAMDA18_MetaSUB_C1_5	Ofa	Ofa	TRUE
CAMDA18_MetaSUB_C1_6	Porto	Porto	TRUE
CAMDA18_MetaSUB_C1_7	Santiago	Santiago	TRUE
CAMDA18_MetaSUB_C1_8	Porto	Porto	TRUE
